# Supplementary material for: Autophagy-related circRNA evaluation reveals hsa_circ_0001747 as a potential favorable prognostic factor for biochemical recurrence in patients with prostate cancer
Source: Cell Death Dis. 2021 Jul 22;12(8):726. doi: 10.1038/s41419-021-04015-w (PMC8298711; doi:10.1038/s41419-021-04015-w)
Supplement: Supplementary file 2 — Supplemental Table 1 [file 41419_2021_4015_MOESM2_ESM.xlsx]

## Sheet: 1199 circRNAs with FPKM > 0.5
ID	CPCG0100	CPCG0183	CPCG0184	CPCG0196	CPCG0235	CPCG0236	CPCG0241	CPCG0246	CPCG0248	CPCG0249	CPCG0250	CPCG0255	CPCG0256	CPCG0258	CPCG0262	CPCG0263	CPCG0265	CPCG0266	CPCG0267	CPCG0268	CPCG0269	CPCG0324	CPCG0331	CPCG0333	CPCG0334	CPCG0335	CPCG0336	CPCG0339	CPCG0340	CPCG0341	CPCG0342	CPCG0344	CPCG0345	CPCG0346	CPCG0348	CPCG0349	CPCG0350	CPCG0353	CPCG0354	CPCG0355	CPCG0356	CPCG0357	CPCG0358	CPCG0360	CPCG0361	CPCG0362	CPCG0363	CPCG0364	CPCG0365
circ_159740	2.78555	1.84277	1.70408	3.23809	1.21312	2.39172	2.72973	1.7824	4.70726	2.10589	4.6561	2.1407	1.53539	3.23068	2.78702	3.74148	3.15251	3.78892	1.80243	1.71589	2.38355	3.33412	3.15377	5.17689	2.96878	5.04416	4.12902	2.27378	2.766	3.35125	4.06551	2.50626	2.00262	2.23448	1.57708	1.84325	3.84047	2.17777	2.68737	1.58531	4.6946	3.84271	6.88074	2.07973	3.58211	1.73855	3.63158	2.59241	0.876631
circ_79959	0.638356	0.212627	0.426019	0.431745	0.15164	0.971636	0.545945	0.668398	1.56909	0.526472	0.399094	0.377771	0	0.945566	0.848225	0	0.437849	0.797666	0.25749	0	0.744859	1.12847	1.26151	0.796445	0.680344	3.26025	0.305853	0.601883	0.964884	0.905742	0.666478	0.289184	0.353403	0	0.225298	0.153604	0	0.435554	0.597193	0	1.26393	0.295593	0.259651	0.189066	0.814116	0	0.290526	0.720114	0
circ_51082	1.27671	1.06313	0.639029	1.79894	0.834022	0.59793	1.55984	0.334199	2.24155	0.376052	1.99547	1.13331	0	0.945566	0.787637	0.890828	0.700558	0.897375	0	0	0	1.79529	1.20895	1.024	0.865893	0.922711	1.29988	1.40439	1.09353	1.72091	1.86614	1.44592	0.942407	0.638424	0	0.460812	1.09728	1.30666	0.89579	0.990816	0.902808	0.44339	2.46668	1.32346	1.62823	0.965862	0.726315	0.864137	0.876631
circ_103072	4.23636	1.98452	1.59757	3.59788	2.19879	2.91491	3.58764	2.33939	6.61258	2.10589	3.72488	1.51108	2.18186	4.96422	3.57466	2.67248	3.50279	4.48687	2.83239	1.96101	0.893831	4.3087	3.46915	3.12889	2.96878	3.13722	1.52927	2.00628	4.50279	3.62297	2.06608	1.63871	2.82722	4.30936	2.70357	2.91848	1.92023	2.39555	2.98597	2.97245	5.23628	6.05966	2.98598	3.02506	2.93082	2.70441	2.90526	5.32884	0.701305
circ_66857	1.10262	0.283502	0.852038	0.791533	0.758202	0.672671	0.779922	0.334199	0	0.451262	1.06425	0.881466	0.16162	0.945566	0.666462	0.534497	1.05084	0.897375	0.25749	1.22563	0.744859	0.871999	1.20895	1.024	1.17514	1.16877	1.4528	0.33438	0.514605	0.724594	0.59983	0.289184	0.942407	0.478818	0.450595	0.153604	0	0.871108	0	0	0.361123	0.295593	1.42808	0.378132	0.325647	0.579517	1.59789	0.864137	0.175326
circ_20787	0.406227	1.20489	0.426019	0.503703	0.454921	0.224224	0.701929	1.2254	1.0087	0.601683	0	1.51108	0.484859	0.709174	0.908812	0.534497	0.437849	0.897375	0	0.73538	0	0.718117	0.525629	0.625778	0.680344	0.369085	0.45878	0.535007	0.643256	1.17746	0.466534	0.771158	0.117801	0	0.901191	0	1.09728	0.435554	0.298597	0.990816	0.722246	0.44339	0.519301	0.567198	0	0.386345	0.435789	0.288046	0
circ_111341	0.116065	2.9059	0.319514	0.28783	1.66804	0.822154	0.857914	1.4482	1.68116	1.72984	2.1285	3.14809	0.0808098	1.89113	3.57466	0	1.92653	1.49562	1.54494	1.96101	2.08561	0.718117	0.525629	0	0.309247	0.430599	0.764634	0.802511	0	1.26804	0.466534	0.674763	0.824606	0.478818	0.901191	0	0.274319	0.653331	0.298597	2.17979	2.88898	0.147797	0	0.189066	0	0.772689	0	0.576091	1.40261
circ_46559	0.928518	2.76415	1.49107	0.503703	3.71519	1.86853	1.9498	5.34719	3.69856	3.08362	3.72488	2.6444	0.969718	6.06738	5.45287	1.06899	4.6412	2.29329	2.5749	3.18665	4.17121	3.12894	1.26151	0.568889	2.16473	1.53785	4.35841	1.20377	0.836232	5.70618	1.26631	2.21708	1.41361	1.11724	3.37947	3.53289	0.548638	0.653331	2.23948	3.7651	7.94471	0.88678	4.15441	1.418	1.95388	1.15903	1.74316	2.59241	2.27924
circ_136070	0.406227	0	0.319514	0.143915	0.15164	0.0747413	0.311969	0.668398	0.560388	0.376052	0.665156	0.629618	0.323239	0.866769	0.545287	0.890828	0.0875698	0.59825	0.25749	0	0.297944	0.820705	0.315377	0	0.680344	0.553627	0.45878	0.133752	0.192977	0.815168	0.399887	0.674763	0.353403	0.159606	0.450595	0.153604	0.548638	0.435554	0.597193	0.59449	0.541685	0.147797	2.0772	0.283599	0.651293	0.193172	0.726315	1.29621	0.525979
circ_41424	1.27671	0.496129	1.06505	1.51111	0.454921	0.672671	1.16988	0.556999	1.23285	0.300841	0.665156	1.00739	0.323239	0.315189	1.27234	0.356331	0.875698	0.897375	0.514981	0.490254	0	1.53882	0.683317	1.08089	0.494796	0.738169	0.382317	0.468132	1.22219	0.815168	0.933069	0.289184	0.235602	0.478818	0.675893	0	1.3716	0.217777	0.298597	0	1.08337	0.147797	0.519301	1.03986	1.13976	0	0.871578	0.576091	0.876631
circ_28769	1.56687	0.850507	0.21301	0.719575	0.985663	0.896895	0.857914	0.556999	1.68116	0.902524	2.1285	2.01478	1.05053	1.49715	1.21175	0.890828	0.875698	2.19358	0.772471	0.245127	0.446915	2.5647	1.89226	1.36533	0.865893	1.84542	2.06451	1.27064	0.257302	0.996316	1.13301	1.25313	1.76701	0.957636	1.35179	0.460812	1.3716	1.52444	1.19439	0.396326	1.08337	0.88678	4.15441	0.189066	1.46541	1.15903	2.61473	0.864137	0
circ_93928	0.406227	0.63788	0.532524	0.431745	0.227461	0.523189	0.857914	1.4482	1.34493	0.752104	2.39456	1.00739	0.404049	0.945566	0.666462	0.356331	0.525419	0.398833	1.28745	1.47076	0.297944	1.07718	1.10382	0.568889	0.432946	0.492113	0.994024	0.601883	0.128651	0.724594	0.399887	0.192789	1.06021	0.957636	1.35179	0	0.822957	1.30666	0.597193	0	0.541685	0	1.16843	0.850797	0.814116	0.386345	0.726315	0.720114	1.05196
circ_111856	0.580324	1.06313	0.639029	1.00741	0.834022	0.822154	1.24787	1.0026	1.12078	1.72984	2.26153	1.25924	0.646478	0.787972	0.848225	1.06899	1.31355	1.1965	2.05992	0	0.595887	2.616	1.15638	1.47911	1.17514	1.47634	0.91756	0.401256	1.02921	1.08689	1.86614	0.963947	0.942407	0.79803	0.901191	0.614416	0	1.95999	0.746492	0.59449	0.902808	0.88678	2.0772	2.55239	0.651293	1.54538	1.45263	0.864137	0.701305
circ_68818	0.754421	2.05539	0.319514	0.503703	0.985663	0.448448	0.623937	1.3368	1.34493	0.451262	1.06425	1.63701	0.242429	1.02436	1.21175	1.24716	1.05084	0.797666	0.514981	0.245127	0.595887	0.666823	0.946132	1.08089	0.865893	0.984226	1.37634	2.00628	0.57893	0.996316	0.666478	1.25313	0.235602	1.27685	0.901191	0.614416	0.822957	0.435554	0.746492	0.990816	0.722246	1.62576	1.29825	1.22893	0.651293	0.386345	1.01684	0.864137	0.175326
circ_123798	0.174097	1.06313	0.21301	0.57566	2.57789	0.224224	1.24787	2.22799	0.784543	1.80505	1.06425	1.63701	0.565669	0.945566	0.908812	1.60349	0.612988	0.299125	0.772471	2.45127	0.893831	1.07718	1.20895	1.13778	1.60809	0.861197	1.22341	1.6719	0.900558	2.35493	2.39932	0.289184	3.18062	1.43645	0.901191	1.07523	0	2.39555	1.64228	0.198163	0.541685	0.591187	4.28423	3.02506	1.13976	1.35221	3.34105	1.29621	0.701305
circ_18357	0.522291	0.779632	0.319514	0.86349	0.379101	0.298965	0.701929	0.891198	1.79324	0.752104	1.72941	1.51108	0.404049	0.787972	0.121175	0.356331	0.700558	0.498542	0	0.490254	0.148972	0.461647	0.525629	0.739556	0.742194	0.922711	2.44683	1.33752	0.385953	0.362297	0.533182	0.771158	1.06021	0.79803	0.675893	0	0	0.653331	0	0.198163	0.180562	0.591187	1.16843	0.94533	0.814116	0	1.01684	0.576091	0.701305
circ_77513	0.464259	0	0.319514	0.503703	0.15164	0.59793	0.779922	0.556999	0.336233	0.526472	1.06425	1.00739	0.404049	0.709174	0.605875	0.178166	0.350279	1.39592	0.514981	0.490254	0.446915	1.23106	0.788443	0.455111	0.927742	1.04574	1.29988	1.20377	0.192977	0.543445	0.533182	0.0963947	0.706805	0.957636	1.12649	0	0	0.435554	0.149298	0.396326	0.361123	0.591187	2.20703	0.472665	1.62823	0.386345	0.871578	0.432068	0.525979
circ_87568	1.39278	0.567005	1.70408	1.58307	0.530741	0.59793	1.40386	1.0026	3.92271	1.50421	2.79366	0.755542	0.404049	1.65474	2.05997	0.890828	1.22598	1.39592	0.514981	0	0.744859	3.33412	2.36533	1.70667	2.90693	1.53785	1.4528	1.53815	1.92977	2.17378	1.19966	1.54232	1.64921	1.11724	0	0.614416	0	0.871108	0.746492	1.18898	1.62505	1.92136	2.0772	0.850797	0.651293	0	1.59789	0.720114	0.525979
circ_116363	0.754421	0.425254	0.21301	0.719575	0.682382	0.298965	0.779922	0.334199	1.0087	0.451262	1.19728	0.251847	0.646478	0.866769	0.666462	1.06899	0.17514	0.398833	0.25749	0.245127	0.446915	1.12847	0.525629	0.512	0.556645	1.16877	0.535244	0.668759	0.643256	0.815168	1.3996	0.578368	1.06021	0.638424	0.225298	0	0.548638	1.30666	0.447895	0	1.26393	1.18237	1.94738	0.283599	1.79106	0.772689	1.1621	1.15218	0
circ_178315	1.39278	2.05539	2.34311	6.54813	1.8955	1.12112	2.18378	6.34978	2.24155	1.65463	4.52306	5.66657	2.26267	1.81233	0.424112	5.1668	2.71466	2.89154	2.05992	6.3733	6.40579	0.871999	2.15508	2.21867	1.29884	0.615141	0.305853	3.47755	2.5087	0.271723	1.5329	1.92789	2.47382	4.94779	3.83006	1.84325	19.751	2.39555	2.09018	1.18898	1.80562	1.77356	6.36144	3.21412	6.02446	1.54538	3.77684	3.60057	2.27924
circ_73040	0.870486	0.779632	2.55611	1.65502	0.379101	3.06439	1.40386	1.0026	1.34493	0.601683	1.72941	1.00739	0.727288	1.10316	1.02999	0.890828	0.875698	1.1965	1.02996	1.22563	0	2.51341	1.52432	1.536	0.804043	1.35331	1.22341	1.40439	0.964884	1.26804	1.59955	1.34953	0.471204	1.75567	2.02768	0.307208	0.274319	1.52444	0.298597	0.59449	1.26393	2.21695	4.41406	5.29385	0.48847	1.15903	2.17895	1.8723	1.40261
circ_175223	2.26326	0.63788	0.319514	0.719575	0.454921	0.896895	0.701929	0.668398	1.68116	0.376052	0.665156	0.377771	0.323239	0.630377	1.27234	0.712662	0.262709	0.59825	0	0.73538	0.744859	0.871999	0.788443	0.398222	0.742194	1.90694	0.22939	0.735635	1.02921	0.63402	0.399887	0.674763	0.824606	0.478818	0	0.614416	0.548638	0.217777	0	0.59449	1.08337	1.03458	0.259651	0.94533	0.651293	0.579517	0.435789	0.288046	0.701305
circ_127838	1.21868	0.708756	0.745533	0.791533	0.379101	0.224224	1.24787	0.334199	0.560388	0.902524	0.798188	0.755542	0.323239	1.41835	0.666462	0.534497	0.788128	0.897375	0.514981	0.245127	0.744859	1.12847	0.525629	0.853334	0.680344	0.430599	0.764634	0.735635	0.257302	0.905742	0.533182	0.481974	1.41361	0.319212	0.225298	0.76802	0.822957	0.435554	1.04509	0.396326	0.180562	0.295593	3.11581	0.567198	1.30259	1.15903	0.581052	0.720114	0.701305
circ_54306	1.39278	0.779632	0.532524	1.00741	0.379101	0.523189	0.623937	0.334199	1.12078	0.827314	1.86244	1.00739	0.323239	0.866769	0.666462	0.534497	0.437849	0.59825	0	0	0.744859	1.12847	0.788443	0.853334	0.680344	0.738169	0	0	0	0.362297	0.466534	0	0.942407	1.27685	1.12649	0	0.274319	0.871108	0.298597	0.792653	0.361123	1.03458	0.519301	0.94533	0.651293	0.386345	1.01684	0.864137	0
circ_138900	1.10262	0.567005	0.426019	0.86349	0.379101	0.822154	0.935906	0.334199	1.0087	1.20337	1.86244	0.377771	0	0.393986	0.72705	0.356331	0.875698	0.59825	0	0.490254	0.595887	1.84659	0.893569	0.625778	1.05144	0.984226	3.28792	0.535007	0.57893	1.63034	1.46625	0.192789	1.17801	1.27685	0.225298	0.153604	0.548638	0	0.447895	0.198163	0.541685	0	2.98598	0.850797	1.13976	0	1.01684	0.576091	0
circ_115054	13.2894	9.0012	8.41388	11.9449	8.41604	9.56688	10.061	10.9172	15.8029	9.55171	22.2162	10.7035	8.2426	12.2136	8.84577	8.73012	10.3332	12.663	13.3895	9.55994	6.40579	16.8245	12.1946	14.0516	9.46297	13.3486	14.1457	12.0377	7.59042	11.4124	14.9957	8.96471	9.30627	12.2897	11.2649	5.99056	6.58366	11.3244	11.0481	7.92653	15.8894	13.1539	30.3791	17.0159	12.863	6.95421	16.2695	11.8099	7.53903
circ_168007	1.50884	1.20489	0.745533	1.65502	0.530741	1.2706	2.0278	1.2254	1.34493	0.526472	1.46334	0.629618	0.484859	1.26075	2.72644	1.06899	0.875698	1.39592	1.28745	0.490254	0.893831	2.87247	1.62945	4.94934	1.54624	3.32176	3.28792	1.9394	0.643256	2.98895	1.19966	0.867552	1.17801	0.478818	0.450595	0	0	0	0.597193	1.58531	0.902808	0.295593	2.20703	1.51253	0.814116	1.15903	1.30737	0.576091	1.40261
circ_107877	0.348194	0.567005	0.106505	0.719575	0.303281	0.59793	0.779922	0.779798	0.784543	0.902524	1.33031	0.503695	0.242429	0.472783	0.302937	0.890828	0.437849	0.498542	0.772471	0.73538	0	1.28235	1.10382	1.024	0.865893	0.430599	0.68817	0.33438	0.257302	0.543445	2.13273	0	0.235602	0	0.901191	0.921624	0	0.217777	0.447895	0.59449	1.80562	1.03458	1.94738	1.60706	1.30259	0.579517	1.74316	2.30436	0
circ_35278	0.522291	1.41751	0.106505	0	0.303281	0.59793	0.389961	0.668398	0.44831	0.300841	0.931219	0.377771	0.323239	0.945566	1.21175	0.356331	0.963267	0.299125	0.772471	0	0.446915	0.974588	0.36794	0.910223	0.680344	0.738169	0.45878	0.802511	0.192977	0.452871	0.266591	0.0963947	0.235602	0.159606	0	0.153604	0.822957	0.871108	0.597193	0	1.44449	0.591187	1.0386	0.756264	1.46541	0.965862	0.726315	1.00816	0.350653
circ_81646	0.464259	0.141751	0.106505	0.28783	0.0758202	0.448448	0.0779922	0.668398	0.44831	0.827314	0.931219	0.251847	0.242429	1.26075	0.908812	2.85065	1.31355	0.299125	0.514981	0	0.148972	1.79529	0.420503	0.682667	0.742194	0.799683	0.0764634	1.27064	0.321628	0.271723	0.59983	0	0.942407	1.27685	0.675893	1.22883	0.822957	1.52444	1.49298	0	1.80562	0.295593	0.778952	0.283599	0.651293	0.386345	1.01684	1.15218	0.876631
circ_98265	0.928518	0.141751	0.532524	0.647618	0.303281	0.672671	0.623937	0.445599	0.896621	0.0752104	0	0.125924	0	1.02436	0.605875	0.712662	0.612988	0.59825	0.772471	0.245127	0.744859	1.23106	0.683317	0.682667	0.494796	0.676655	0.68817	0.535007	0.514605	0.815168	0.666478	0	0.235602	1.11724	0.450595	0.153604	0	0	0.447895	0	0	0	2.0772	0.472665	0.325647	0.579517	0.581052	0.864137	0.175326
circ_5803	1.10262	0.354378	0.426019	0.359787	0.454921	1.12112	0.935906	0.668398	1.45701	0.300841	1.46334	0.503695	0.888908	0.787972	0.9694	2.13799	1.13841	1.59533	1.28745	0.980507	0.893831	0.974588	1.15638	1.13778	0.371097	0.799683	1.37634	0.668759	0.450279	0.362297	0.999717	0.385579	1.06021	0.957636	1.57708	0	0.274319	0.653331	0.298597	0.792653	1.44449	0	1.68773	1.418	0.814116	0.772689	0.871578	0.720114	0
circ_153567	0.290162	0.779632	1.17155	1.00741	0.303281	0.747413	1.0139	0.556999	0.560388	0.827314	0.133031	0.755542	0.565669	0.393986	0.787637	1.06899	1.31355	1.09679	0	0	0.297944	1.12847	0.73588	1.08089	0.494796	2.46056	0.91756	0.668759	0.450279	1.53976	1.13301	1.54232	0.471204	1.59606	1.12649	0	0.274319	0.653331	0.447895	1.38714	1.80562	1.18237	0.778952	0.756264	0	0.772689	0.871578	1.58425	0.350653
circ_55068	0.928518	0.496129	0.958543	0.503703	0.0758202	0.448448	0.545945	1.0026	1.34493	0.676893	1.59638	0.629618	0.484859	0.55158	0.605875	1.60349	0.262709	1.1965	0	0	0.744859	1.07718	0.315377	0.682667	0.371097	0.861197	2.59975	0.33438	0.771907	0.724594	0.733126	0.192789	0.117801	0.957636	0.450595	0.460812	0.548638	0.871108	0.298597	0.59449	0.541685	1.03458	1.68773	0.472665	0.814116	0.386345	1.01684	0.864137	0
circ_79639	4.35243	1.27576	1.17155	4.53332	0.985663	2.31698	2.72973	2.67359	3.58648	2.10589	4.78913	2.77032	1.37377	3.78226	2.54467	2.67248	1.83897	3.39008	2.31741	1.47076	1.63869	4.66776	2.57558	3.29956	1.05144	2.89116	4.5878	3.54442	1.47949	2.35493	3.39904	2.12068	3.88743	2.5537	3.37947	0.614416	1.92023	4.13776	2.09018	1.78347	5.95853	2.36475	5.32284	1.98519	2.93082	2.1249	2.46947	2.44839	2.27924
circ_162977	0.870486	0.567005	1.17155	1.65502	0	1.19586	0.857914	1.89379	1.68116	1.35379	2.1285	1.51108	0	2.12752	1.02999	0.712662	1.05084	1.69504	2.83239	0.980507	0	2.05176	0.998694	1.59289	1.73179	2.21451	0.611707	0.601883	0.771907	1.35861	0.799773	1.8315	1.29581	1.11724	2.92887	0	0	0	0.746492	1.18898	2.16674	1.33017	0.908777	2.26879	1.95388	0.965862	0.726315	1.8723	0
circ_36453	0.23213	0.425254	0.852038	0.57566	0.303281	0.373706	0.233976	0.334199	0.44831	0.300841	0.798188	0.251847	0.404049	0.55158	0.545287	0.178166	0.963267	0.398833	0.772471	0	0	1.02588	0.420503	0.512	0.927742	0.922711	1.60573	0.802511	0.643256	0.63402	1.06636	0.0963947	0.353403	1.11724	1.35179	0	0	0.435554	0.298597	0.198163	1.26393	0.147797	0.519301	0.189066	0.651293	0.386345	0.290526	0.432068	0.525979
circ_34498	0.406227	1.77189	1.59757	0.57566	0.379101	0.448448	0.233976	1.4482	1.79324	0.827314	1.06425	0.755542	1.05053	0.709174	0.666462	1.42532	2.45195	1.49562	2.5749	2.20614	0.893831	0.512941	0.420503	0.625778	1.29884	0.922711	1.75866	2.00628	1.35084	2.62665	0.666478	1.63871	0.942407	0.638424	3.15417	0.921624	2.74319	0.653331	0.597193	0.396326	1.80562	0.44339	0.129825	0.283599	0.325647	0	0.435789	0.720114	1.22728
circ_44738	0.812453	1.91364	1.06505	0.719575	0.15164	0.448448	0.467953	1.0026	0.784543	1.05294	1.33031	1.13331	0.404049	1.02436	0.72705	1.06899	2.36438	0.797666	0.25749	0.980507	0.595887	1.17976	0.420503	1.13778	1.05144	3.69085	1.14695	1.6719	0.450279	1.81148	0.333239	0.674763	0.353403	0.638424	0.901191	0.614416	1.92023	0.871108	0.597193	0	2.3473	0.44339	0.129825	0.472665	0.325647	0.193172	0.726315	1.58425	0.525979
circ_98682	0.116065	1.70101	0.639029	0	0.379101	0.896895	0	0.334199	0.336233	0.676893	0.266063	0.629618	0.565669	0.315189	0.666462	1.06899	1.31355	1.39592	2.5749	0.980507	0.297944	0.871999	0.420503	0.625778	1.11329	1.16877	0.994024	1.6719	0.514605	0.63402	0.333239	1.15674	0.471204	0.957636	0.901191	0.460812	0.822957	0.217777	0	0.396326	0.722246	0.295593	0.129825	0.567198	0	0	0.145263	0.720114	0
circ_17238	0.348194	1.06313	0.532524	0.431745	0	0.523189	0	0.556999	0.44831	0.676893	0.665156	0	0.646478	0.709174	0.666462	2.31615	2.10167	1.49562	0	0	1.19177	0.820705	0.315377	0.739556	0.742194	2.39905	0.535244	1.40439	0.128651	1.90206	0.399887	0.192789	0	0.478818	2.25298	0.307208	1.09728	0	0	0.198163	1.98618	0.295593	0.389476	0.189066	0	0	0	0.432068	0.876631
circ_142598	1.27671	3.1894	2.98213	1.51111	0.530741	1.49483	0.701929	2.22799	1.45701	1.20337	2.52759	1.00739	1.77782	2.52151	2.18115	3.74148	6.21745	5.48396	2.83239	1.71589	1.19177	2.82117	1.15638	2.56	4.08207	4.7981	2.90561	5.75133	1.86544	5.34388	1.86614	3.47021	1.29581	3.67094	6.53363	0.921624	2.46887	0.871108	0.89579	1.18898	6.86134	1.47797	0.649126	1.03986	0.651293	0	0.871578	2.73643	1.22728
circ_176722	10.2717	9.70996	8.73339	3.31005	2.35043	6.05404	1.71583	3.45339	4.25895	2.03068	5.45428	4.40733	5.81831	9.06167	7.93696	13.0061	24.0817	19.6425	9.01217	5.63792	1.0428	8.15576	3.46915	4.26667	9.95777	17.0394	14.2222	11.9039	6.56121	16.3939	5.66506	3.75939	2.12042	7.34188	18.2491	2.76487	13.716	2.61332	3.88176	6.53938	21.6674	4.2861	1.68773	2.74146	3.90776	1.73855	1.59789	14.4023	3.50653
circ_173781	0.98655	1.84277	2.1301	1.15132	0	0.672671	0.233976	0.668398	1.90532	0.977735	1.06425	0.755542	1.05053	1.65474	0.9694	2.31615	1.7514	1.29621	3.60487	1.47076	1.78766	1.79529	0.946132	1.59289	2.47398	4.3675	1.91158	2.47441	1.02921	2.98895	0	1.15674	1.88481	1.59606	4.95655	0	2.74319	0.871108	1.34369	0.990816	3.25011	1.18237	0.908777	0.94533	0.48847	0.579517	0.435789	2.30436	0.701305
circ_34837	3.7721	6.73318	7.45533	3.16613	0.985663	4.18551	1.63784	3.56479	4.93141	3.45968	3.59185	3.14809	3.79806	5.437	3.8776	6.2358	10.1581	6.58075	15.9644	4.41228	1.93663	5.02682	3.41659	4.49422	7.91674	9.35014	6.27	10.232	5.08172	9.05742	3.46568	5.3981	2.00262	4.78818	7.66012	2.91848	11.7957	4.13776	2.23948	3.17061	11.1948	2.95593	1.68773	3.02506	0.651293	1.54538	2.03368	5.90493	1.75326
circ_161551	8.76289	13.3246	15.2302	4.46137	3.33609	8.66999	3.43166	6.79538	6.94881	7.06977	7.44975	5.54064	6.22236	10.48	11.2087	12.6498	26.2709	15.4548	11.8446	10.7856	4.61813	8.46352	4.36272	4.55111	13.978	24.7902	15.0633	15.3815	7.97637	22.0095	4.93194	11.7602	5.06544	11.9705	14.8696	7.06578	13.9903	3.70221	3.88176	5.15224	15.8894	6.20746	1.94738	3.49772	2.60517	2.70441	2.90526	12.674	3.68185
circ_86056	0.812453	1.48839	0.852038	0.719575	0	0.224224	0	0.222799	0.784543	0.376052	1.33031	0.629618	0.0808098	0.866769	0.181762	0.534497	1.66383	0.797666	0.514981	0.73538	0.446915	0.615529	0.262814	0.284445	0.927742	0.984226	0.611707	1.40439	0.57893	0.905742	0.399887	0.578368	0.471204	0.638424	0.225298	0.921624	1.64591	0	0.149298	0.396326	1.26393	0.295593	0	0.283599	0	0	0.435789	1.44023	0.350653
circ_120730	0.812453	2.19714	0.958543	0.431745	0.530741	0.523189	0	0.779798	0.896621	0.676893	0.931219	0.881466	0.646478	0.866769	0.848225	1.06899	1.57626	1.79475	1.02996	2.45127	0.446915	0.769411	0.315377	0.341333	1.36069	1.41482	1.83512	3.00942	0.707581	1.44919	0.666478	1.25313	0.353403	1.75567	0.901191	0.76802	0.548638	0.653331	0.597193	0.990816	1.44449	1.03458	1.16843	0.661731	0.325647	0.193172	0	2.01632	0.701305
circ_12389	1.9731	1.48839	1.70408	3.16613	1.21312	1.71905	2.88571	2.11659	4.81934	1.57942	2.66063	2.01478	2.18186	3.54587	2.78702	2.85065	2.18924	3.09096	1.28745	1.96101	1.63869	3.74447	4.15247	2.27556	2.28843	4.30599	4.89366	2.47441	2.12274	6.06847	4.4654	3.27742	2.35602	0.638424	0.675893	0.76802	1.64591	1.52444	2.83667	0.59449	3.06955	1.33017	7.01057	2.83599	1.95388	1.15903	3.63158	2.30436	1.40261
circ_17566	0.406227	1.13401	0.745533	0.935448	0.834022	1.34534	1.09189	0.891198	1.45701	0.752104	1.06425	1.13331	0.565669	1.49715	1.15116	1.95982	1.40112	1.1965	0.772471	0.73538	1.19177	1.79529	1.15638	1.93422	1.73179	1.53785	1.98805	1.33752	0.514605	1.44919	1.46625	1.7351	0.706805	0.638424	1.80238	1.53604	1.3716	1.74222	1.19439	0.792653	1.62505	0.591187	1.81755	1.79613	1.95388	0.386345	1.45263	1.00816	0.350653
circ_128818	0.638356	0.212627	0.319514	0.431745	0.454921	0.224224	0.155984	0.1114	0.784543	0.526472	0.931219	0.377771	0.565669	0.866769	0.363525	0.534497	0.350279	0.398833	0.25749	0	0.148972	0.666823	0.157689	0.625778	0.185548	0.184542	0.45878	0.535007	0	0.0905742	0.199943	0.578368	0.706805	0.478818	0	0	0.548638	0	0.597193	0.198163	0.361123	0	0.908777	0.756264	0.651293	0.193172	0.290526	0.144023	0
circ_102095	0.98655	1.27576	0.21301	1.65502	0.909842	1.04638	1.24787	0.891198	3.02609	0.902524	2.52759	1.38516	0.16162	1.73354	1.27234	1.60349	2.0141	0.398833	1.54494	0.490254	1.34075	1.744	0.998694	1.19467	1.60809	1.2918	1.98805	0.936263	1.02921	1.17746	1.26631	1.34953	2.23822	1.91527	0.675893	0.614416	0.822957	2.39555	1.34369	1.18898	0.722246	0.738983	2.59651	1.89066	1.30259	1.54538	1.59789	1.8723	0.175326
circ_99341	0.406227	0.992258	0.21301	0.0719575	0.303281	0.971636	0.623937	0.222799	0.560388	0.376052	0.133031	0.755542	0	0.393986	0.302937	0.356331	0.437849	0.897375	0.772471	0.73538	0	0.410353	0.788443	0.284445	0.432946	0.369085	1.52927	0.401256	0.836232	0.543445	0.199943	0	0.471204	0.319212	0.675893	0.153604	0	0.435554	0	0	1.44449	0.295593	0.649126	1.22893	0.325647	0.772689	0.871578	0.864137	0.525979
circ_43785	0.406227	0.850507	0.21301	0.215872	0.303281	0.672671	1.0139	1.114	1.12078	0.601683	0.798188	0.755542	0.16162	0.787972	0.787637	0.712662	0.700558	0.498542	1.02996	0.73538	0.297944	0.615529	0.683317	1.024	0.494796	0.553627	0	0.668759	0.836232	1.08689	0.533182	1.06034	0.117801	0.638424	0.225298	0.614416	0	0.217777	0	0.792653	0.902808	0.44339	0.778952	1.1344	0.97694	0.579517	0.726315	0.576091	1.40261
circ_92864	0.464259	0	0.852038	0.28783	0.530741	0.224224	0.311969	1.5596	0.672465	0.300841	1.72941	0	0.484859	0.236391	0.908812	0.534497	0.350279	0.398833	0	0.490254	0.297944	0.923294	0.73588	0.910223	0.371097	1.04574	0.994024	1.07001	0.450279	0.815168	0.799773	0.192789	0.235602	0.159606	0.225298	0.460812	0.274319	0.653331	0.298597	0.792653	0.541685	0.591187	0.778952	0.472665	0.814116	0.386345	0.726315	0.432068	0.701305
circ_92479	0.638356	0.283502	0.21301	1.07936	0.303281	0.523189	0.545945	0.334199	0.896621	0.376052	0.931219	0.125924	0.16162	0.945566	0.666462	0.890828	0.17514	0.398833	0	0	0.595887	1.53882	0.630754	0.796445	0.804043	0.553627	2.21744	0.267504	1.60814	0.815168	1.13301	0.481974	0.824606	0.319212	0.675893	0.307208	0	0.871108	0.597193	0	0.541685	0.295593	1.42808	0.378132	0.325647	0	0	1.44023	0.876631
circ_50170	0.580324	0.354378	0.21301	1.15132	0.606562	0.149483	0.935906	0.222799	0.336233	0.752104	0.665156	0.125924	0.242429	1.18196	0.4847	0.534497	0.525419	0.997083	0.25749	1.71589	0.744859	1.23106	0.630754	0.568889	0.804043	1.04574	0.994024	0.735635	0.707581	1.08689	0.533182	0.385579	1.06021	1.11724	0.675893	0	0	0.435554	1.04509	0.792653	0.902808	0.295593	1.68773	0.567198	0.814116	0	0.871578	1.72827	0.525979
circ_151012	1.39278	0.779632	1.06505	1.65502	0.379101	0.896895	0.935906	0.668398	2.0174	0.977735	2.26153	0.881466	0.484859	1.57594	0.545287	1.60349	0.875698	1.09679	0.25749	1.96101	0.595887	1.33365	1.68201	1.47911	0.680344	1.2918	0.764634	1.27064	1.80112	0.996316	1.33296	0.867552	0.706805	2.07488	0.901191	0	0	1.30666	1.49298	1.18898	0	1.77356	4.15441	0.661731	1.46541	0.579517	1.59789	1.58425	1.05196
circ_142740	0.696389	0.425254	1.17155	1.15132	0.15164	0.298965	0.701929	0.1114	0.896621	0.752104	0.798188	0.377771	0.16162	0.866769	0.4847	0.534497	0.0875698	1.09679	1.54494	0.73538	0	1.43623	0.36794	0.910223	1.23699	0.738169	2.21744	0.668759	1.67246	0.905742	0.59983	0.289184	0.471204	0.478818	0.901191	0	0	0.217777	0.298597	0	1.26393	2.06915	1.94738	1.03986	0.325647	0.386345	1.1621	1.15218	0.701305
circ_131742	0.406227	0.425254	0.319514	0.86349	0.303281	0.149483	0.779922	0.334199	1.45701	0.451262	1.19728	0.629618	0.484859	1.41835	0.545287	0.890828	1.40112	0.797666	0.514981	0	0.446915	1.28235	0.893569	0.853334	0.804043	0.738169	0.91756	0.535007	0.128651	0.271723	0.733126	0	0.706805	0.159606	0.450595	0.307208	0	0.653331	0.447895	0	0.722246	0.738983	1.29825	1.32346	1.46541	0.772689	1.30737	0.432068	1.05196
circ_89543	2.08917	2.19714	0	3.09417	1.28894	1.64431	1.79382	1.5596	3.58648	2.85799	3.32578	2.39255	1.29296	3.38828	2.24174	2.31615	2.62709	1.69504	0	1.22563	2.23458	4.87294	2.68071	2.56	1.60809	3.01419	6.65231	1.80565	1.47949	2.4455	3.66563	2.31347	2.70942	3.03252	2.70357	0.614416	2.74319	2.61332	1.34369	2.17979	2.52786	3.10373	4.15441	1.32346	2.93082	0.386345	1.74316	3.31252	1.75326
circ_129516	0.522291	0.354378	0.639029	1.72698	0.758202	1.12112	0.935906	0.445599	2.0174	0.827314	2.66063	1.00739	0.727288	1.26075	0.9694	1.78166	0.612988	1.99417	2.31741	0.980507	0.595887	1.64141	1.15638	2.10489	0.742194	2.21451	1.14695	1.33752	0.771907	0.815168	0	0.771158	1.41361	1.11724	0.901191	0.307208	1.3716	0.871108	1.79158	1.18898	1.98618	1.62576	2.85616	1.79613	2.27953	0	0.435789	0.864137	1.05196
circ_125076	0.580324	0.850507	0.852038	1.58307	0.530741	0.59793	0.701929	0.779798	0.672465	0.300841	0.665156	1.00739	0.16162	0.866769	0.9694	0	0.262709	0.59825	0.25749	0.980507	0	1.28235	0.73588	0.853334	0.371097	1.10725	1.52927	1.40439	0.836232	0.905742	1.99943	1.15674	0.589004	0	1.35179	0.460812	0.822957	0.653331	0.149298	0.990816	0.902808	1.03458	0.908777	1.03986	1.13976	0	0.581052	1.00816	0.525979
circ_37462	1.04458	1.27576	0.319514	1.00741	0.379101	0.448448	0.623937	0.779798	1.0087	1.80505	3.32578	1.51108	0.323239	1.33955	1.4541	2.13799	0.963267	1.09679	1.02996	0.980507	0.595887	2.82117	1.47176	1.536	1.29884	1.72239	0.764634	1.53815	0.836232	0.815168	0.799773	0.385579	1.41361	1.27685	1.12649	0.614416	0.274319	0.653331	0.447895	1.18898	1.62505	1.03458	2.72633	1.60706	1.30259	1.15903	1.30737	1.58425	0.350653
circ_162362	0.870486	0.992258	1.91709	0.431745	0	1.04638	1.0139	1.3368	2.12947	0.676893	1.99547	1.25924	0.484859	1.57594	1.4541	0.534497	1.57626	2.89154	1.02996	0.245127	1.63869	0.718117	0.36794	1.024	1.60809	1.41482	0.764634	1.6719	0.836232	1.63034	0.266591	0.289184	1.17801	0.638424	0.901191	0.153604	0.548638	0	0.746492	0.990816	0.722246	0.44339	0.908777	0.850797	0.651293	0	0.581052	2.73643	0.701305
circ_20245	1.21868	2.12627	0.532524	1.8709	1.66804	1.04638	1.32587	2.33939	2.46571	1.88026	2.66063	3.27402	1.37377	1.89113	2.48409	1.60349	2.0141	1.09679	1.80243	2.20614	1.34075	1.33365	1.99739	1.87733	1.54624	2.95268	2.37036	2.47441	1.15786	3.26067	1.66619	2.69905	3.06282	0.478818	1.12649	1.22883	0.548638	1.95999	0.89579	0.990816	1.80562	0.591187	2.33686	1.79613	1.95388	0.193172	2.61473	1.72827	1.75326
circ_171806	0.522291	0.850507	0.21301	0.57566	0.303281	0.298965	0.389961	0.779798	1.34493	0.300841	1.72941	0.881466	0.242429	0.787972	0.4847	1.42532	0	0.897375	2.05992	0.980507	0	0.615529	0.788443	0.853334	0.865893	0.861197	0.611707	0.468132	0.385953	0.905742	0.333239	1.06034	0.706805	0.159606	0.450595	0.614416	0.822957	0.653331	0	0.198163	0	0.295593	0.649126	0.94533	0	0	1.30737	1.00816	0
circ_167975	1.45081	0.921383	0.426019	1.00741	1.1373	0.971636	2.33976	3.00779	1.68116	2.33152	4.39003	1.63701	0.888908	2.60031	1.39351	1.42532	1.57626	1.89446	2.5749	0.980507	1.63869	2.97506	2.10251	1.99111	1.42254	2.21451	1.83512	0.468132	0.450279	1.53976	1.46625	0.771158	1.29581	2.7133	1.57708	1.22883	2.46887	3.48443	1.34369	1.18898	2.3473	3.69492	5.71231	5.01025	3.90776	2.89759	4.79368	2.01632	2.45457
circ_120880	2.08917	1.70101	1.27806	2.01481	1.28894	1.56957	2.33976	2.45079	2.91402	1.20337	2.26153	1.63701	1.93944	2.52151	1.75704	0.890828	1.40112	1.79475	2.05992	1.47076	1.48972	2.87247	2.2602	3.18578	1.60809	3.0757	3.97609	1.87253	2.25139	1.90206	2.99915	1.54232	3.41623	0.79803	1.80238	1.07523	0.822957	2.17777	1.19439	1.78347	1.62505	1.77356	1.94738	1.1344	3.90776	1.15903	1.59789	3.1685	1.40261
circ_152932	1.16065	0.212627	1.06505	1.29524	0.834022	0.896895	1.09189	1.114	1.56909	0.676893	2.52759	1.76293	1.21215	1.65474	0.848225	1.24716	1.66383	0.299125	1.54494	0	1.63869	1.59012	1.57689	0.967111	1.73179	1.41482	1.07049	2.94254	1.60814	1.08689	1.26631	1.25313	1.76701	2.23448	1.57708	1.07523	1.09728	1.08888	0.447895	0.59449	1.08337	1.62576	3.89476	1.51253	3.09364	0.386345	3.48631	1.44023	1.22728
circ_87016	0.696389	0.496129	0	0.935448	0.834022	0.896895	0.467953	0.445599	1.45701	0.225631	2.26153	0.503695	0.646478	1.02436	1.15116	0.712662	0.700558	1.49562	1.54494	0	0.297944	1.84659	1.15638	1.30844	0.742194	1.16877	2.14097	0.601883	0.964884	1.99263	1.06636	0.867552	0.589004	0.957636	0	0.307208	0.822957	0	0.746492	0	1.08337	0.738983	2.0772	0.567198	1.13976	0	0.871578	0.432068	1.05196
circ_115906	0.696389	0.779632	0.319514	0.86349	0.454921	0.523189	1.0139	0.445599	2.0174	1.12816	1.19728	0.629618	0.242429	0.55158	0.363525	0.534497	0.788128	1.29621	1.54494	0.490254	0.446915	1.79529	0.841006	0.284445	0.742194	0.123028	0.22939	0.535007	0.836232	0.452871	0.266591	0	0.471204	1.27685	1.12649	0.460812	1.3716	0.217777	1.19439	0.59449	0.722246	1.47797	1.5579	1.03986	0.651293	0.579517	0.871578	0.720114	0.525979
circ_142541	1.62491	0.212627	6.6033	0.503703	1.06148	0.298965	0.311969	1.0026	1.34493	2.33152	2.26153	1.38516	0.646478	0.472783	1.15116	0.356331	0.525419	0.398833	0.25749	0.73538	0.297944	0.666823	1.31407	0.739556	0.556645	1.90694	0	0.200628	0.57893	0.543445	1.13301	1.34953	0.706805	0.319212	1.35179	0.76802	0.822957	1.08888	0.597193	0	1.98618	1.33017	1.29825	0.472665	1.30259	0.772689	0.871578	0.720114	0.350653
circ_147920	1.27671	0.567005	0.319514	1.00741	0.15164	0.896895	1.24787	1.3368	2.24155	0.676893	2.26153	1.13331	0.323239	1.33955	1.27234	1.78166	0.875698	1.29621	0.772471	0.73538	0	1.28235	1.05126	1.36533	0.804043	1.53785	4.12902	0.468132	0.707581	1.90206	1.13301	0	0.824606	2.23448	1.57708	0.76802	1.3716	0.435554	0.89579	2.37796	1.08337	2.06915	1.68773	1.79613	0.48847	0.386345	0.581052	0.864137	1.05196
circ_79530	0.522291	0.496129	0.852038	0.57566	0.682382	0.523189	0.701929	0.779798	2.0174	0.300841	2.26153	0.503695	0.323239	0.55158	0.666462	0	0.963267	1.1965	1.28745	0.73538	0.297944	1.17976	0.578192	0.568889	0.556645	1.16877	2.75268	0.936263	0.257302	0.543445	0.466534	0.385579	0.589004	1.59606	0	0.614416	0	0.435554	0.298597	0	1.44449	1.47797	1.29825	0.661731	1.30259	0.579517	0.726315	1.00816	0.525979
circ_168358	12.7091	22.6802	10.8635	17.2698	15.0882	24.3656	15.4424	28.9639	27.2348	18.0505	29.1339	21.0293	12.4447	24.5059	25.9314	26.5467	28.9856	25.3259	39.6535	14.7076	26.666	32.9308	26.9122	29.0133	21.7092	19.5615	26.7622	28.6229	22.0637	23.6399	16.5953	16.0015	27.3298	15.6414	28.8381	21.5046	19.751	15.6799	24.9328	25.3649	29.9732	20.5437	9.47725	24.2005	14.3284	11.3972	13.8	37.5899	22.9677
circ_109885	1.10262	0.496129	0	1.00741	0.606562	0.298965	0.467953	0	1.0087	0.752104	2.52759	0.629618	0.404049	0.787972	0.666462	0.534497	0.262709	0	0.772471	0.490254	0.297944	1.28235	1.36663	0.512	0.309247	0.676655	1.14695	0.535007	0.771907	1.08689	0.933069	0.481974	0.235602	0.159606	0.225298	0.460812	0	0.871108	0.149298	0.198163	0.361123	1.47797	3.24563	0.472665	0.325647	1.15903	1.1621	0	0.350653
circ_28885	0.812453	1.70101	0.852038	0.28783	0.0758202	0.523189	0.389961	1.114	2.24155	1.429	0.665156	1.25924	0.727288	0.787972	0.4847	0.712662	0.875698	1.49562	1.80243	0.245127	0	0.769411	0.73588	0.455111	1.66994	0.799683	0.611707	0.601883	0.643256	0.181148	0.266591	0.385579	0.235602	0.79803	0	0.76802	0	0.871108	0.89579	0.990816	0.902808	0.738983	0.519301	1.32346	0.97694	0	1.1621	2.16034	1.22728
circ_13718	2.43736	1.98452	1.27806	3.09417	0.834022	2.1675	3.04169	1.89379	2.68986	1.72984	5.85338	2.26663	1.37377	1.33955	2.36291	2.85065	1.57626	1.39592	1.02996	2.94152	1.48972	4.97553	2.2602	3.92533	1.85548	3.5063	2.98207	2.87566	1.99409	1.81148	3.99887	2.02429	1.06021	1.91527	0.675893	0.76802	0	1.30666	0.89579	0.990816	1.08337	1.77356	10.6457	0.756264	3.25647	1.15903	3.63158	1.15218	2.10392
circ_41168	1.10262	0.212627	0.426019	0.86349	0.0758202	0.747413	0.623937	0	0.896621	0.451262	0.532125	0	0.404049	0.0787972	0.787637	1.24716	0.525419	0.997083	1.80243	0	0.297944	2.00047	0.683317	1.024	0.309247	1.72239	0	0.33438	0.128651	0	0.666478	0.481974	0.353403	0.79803	0.675893	0	0.548638	0.435554	0	0.396326	1.80562	1.47797	0.649126	0.378132	0.814116	1.15903	0.581052	0.288046	0
circ_174086	7.37011	32.8863	4.57971	7.77141	21.3055	11.9586	9.67103	14.9276	9.63867	26.9253	21.8171	33.1179	9.93961	15.8382	7.51285	13.3624	4.46606	5.18483	12.617	17.404	9.83214	14.9266	20.4995	9.15911	11.1329	8.18137	27.7562	13.0408	10.4207	15.2165	11.1302	38.7507	36.6361	9.25715	9.9131	14.1316	3.29183	18.0755	6.86772	11.0971	7.58358	15.8142	7.52987	15.4089	7.0014	20.0899	15.8337	6.19298	9.9936
circ_122275	0.754421	0.63788	2.34311	0.647618	0.606562	0.448448	0.935906	0.556999	1.79324	0.752104	1.06425	1.63701	0.565669	0.787972	0.908812	0.890828	1.57626	2.393	0.514981	0.490254	0.595887	1.02588	1.26151	1.08089	0.804043	1.53785	1.60573	1.07001	1.47949	1.81148	0.733126	0.867552	2.00262	0.478818	1.57708	0.153604	0.274319	0	0.89579	0.396326	1.98618	0.738983	3.50528	1.32346	0.48847	0.193172	0.726315	1.29621	0.350653
circ_84288	0.522291	0.567005	0.745533	1.15132	0.530741	0.523189	0.623937	0.334199	2.35363	0.752104	2.39456	0.629618	0.242429	0.866769	1.09057	1.06899	0.875698	0.897375	1.28745	0	0.297944	1.53882	1.36663	1.36533	0.927742	1.53785	0.305853	1.13689	0.836232	1.08689	1.33296	0.963947	1.64921	0.638424	0.675893	0.307208	0.822957	0.871108	0.447895	0.396326	0.722246	0.738983	3.63511	1.32346	2.1167	0.579517	2.17895	1.58425	1.22728
circ_178137	0.174097	0.141751	0	0.719575	0.606562	0.523189	0.467953	0	1.0087	0.526472	0.665156	0.125924	0.0808098	0	0.4847	1.06899	0.875698	0.797666	0.514981	0.245127	0	0.820705	0.420503	0.682667	0.123699	0.676655	0.382317	0	0.707581	0.815168	1.06636	0.481974	0.235602	0.638424	0.450595	0	0	0.871108	0.746492	0.59449	1.44449	1.03458	1.29825	0.472665	0.651293	0	0.726315	1.15218	0.350653
circ_65213	4.64259	3.54378	3.72767	7.77141	2.65371	9.4174	4.75752	5.23579	5.94011	6.31767	12.5049	4.40733	3.39401	7.17054	5.3317	6.05763	5.86717	7.77725	5.4073	5.88304	5.06504	11.9002	6.99086	7.28178	4.63871	6.15141	5.19951	5.81821	3.73088	5.34388	4.13216	5.30171	5.18324	9.57636	6.98423	2.91848	3.84047	6.75109	3.28456	2.77428	3.06955	5.76407	33.1055	6.14465	8.46681	4.44296	13.0737	7.34516	5.61044
circ_129962	0.23213	0.779632	0.319514	0.28783	0.606562	0.971636	0.545945	0.334199	1.79324	0.300841	0.798188	0.251847	0.484859	0.866769	0.363525	0.890828	0.17514	1.09679	0.772471	0.73538	1.0428	0.615529	0.578192	0.341333	0.618495	0.861197	0.764634	1.20377	0	0.815168	0.666478	0.289184	0.353403	0.319212	0.450595	0.76802	0	0	0.149298	0	0.902808	0.295593	1.5579	1.32346	0.48847	0.193172	0.581052	0.432068	0.350653
circ_123442	1.21868	2.9059	1.17155	2.59047	0.758202	2.5412	2.0278	1.2254	4.93141	1.05294	4.12397	2.89624	1.05053	1.96993	1.21175	0	1.92653	2.89154	2.31741	0.490254	1.63869	3.53929	2.83839	1.99111	2.84508	2.27602	0	1.80565	1.09353	1.35861	1.99943	0	3.06282	3.19212	2.02768	0.614416	1.64591	1.52444	0.597193	0	2.70842	2.66034	6.62109	2.07973	2.27953	1.15903	3.48631	1.44023	0
circ_86030	0.754421	4.03991	0.426019	0.86349	0.834022	4.18551	2.65173	1.671	4.14687	0.451262	1.19728	2.1407	2.5051	2.04873	2.54467	1.42532	1.22598	3.09096	3.08989	2.94152	3.57532	1.89788	1.94483	1.82045	2.53583	1.59937	1.14695	1.40439	1.41516	2.98895	1.3996	1.15674	2.12042	1.11724	2.25298	2.61127	0	0.435554	3.28456	3.96326	3.97235	2.66034	1.42808	4.63212	2.27953	1.93172	0.726315	3.1685	2.62989
circ_164723	0.580324	0.354378	0.532524	0.503703	1.06148	0.448448	1.09189	0.556999	1.68116	0.827314	1.99547	0.629618	0.646478	0.630377	0.666462	0.890828	0.875698	0.797666	1.28745	0	0.595887	0.666823	1.89226	1.30844	0.804043	0.615141	1.29988	1.00314	0.900558	0.724594	1.19966	0.674763	1.76701	0.79803	0.450595	0.460812	0.548638	1.08888	0.746492	0	1.26393	2.80814	2.72633	1.1344	0.97694	0.965862	1.45263	1.00816	0.876631
circ_129357	0.406227	0.283502	0.532524	0.503703	0.0758202	0.373706	0.155984	0.334199	0.224155	0.376052	0.399094	0.251847	0.242429	0.709174	0.9694	0.356331	0.262709	0.59825	1.02996	0.490254	0.744859	0.820705	0.893569	1.42222	0.432946	0.492113	0.841097	0.33438	0.385953	0.0905742	0.933069	0.192789	0.353403	5.267	1.35179	0.153604	0	0.653331	1.04509	0.396326	1.26393	0.295593	0.778952	0.378132	0.325647	0.772689	0.435789	0.432068	0
circ_95124	0.348194	0.425254	0.958543	1.00741	0.758202	1.2706	1.0139	0.779798	3.13817	0.977735	2.1285	1.63701	0.808098	2.28512	1.51469	2.67248	1.40112	1.59533	1.28745	1.47076	1.48972	2.71859	1.73457	1.70667	1.36069	1.66088	0.22939	2.47441	1.86544	1.63034	1.13301	1.7351	1.41361	2.07488	2.92887	1.38244	1.09728	1.52444	1.19439	1.98163	0.722246	2.21695	4.41406	1.418	1.30259	1.35221	2.90526	2.30436	1.05196
circ_116421	0.580324	0.283502	0.319514	1.07936	0.530741	0.672671	0.467953	1.114	1.34493	1.80505	1.59638	0.377771	0	1.49715	0.848225	1.60349	1.13841	1.59533	0.514981	0.980507	0.595887	1.43623	0.998694	1.42222	0.927742	0.799683	0.305853	1.27064	0.514605	0.362297	0.666478	0.481974	1.06021	1.43645	0.225298	0.460812	0	0.871108	0.746492	1.18898	1.80562	0.88678	1.68773	1.1344	1.46541	0.772689	0.581052	1.29621	0
circ_174819	1.91507	2.19714	2.76912	2.80634	2.65371	3.13913	3.11969	3.67619	5.37972	5.26472	5.72035	3.65179	1.85863	3.46708	4.05936	3.02882	2.18924	3.09096	2.31741	1.71589	2.08561	6.77082	4.46784	4.83556	3.46357	2.33754	2.52329	1.47127	1.99409	1.17746	2.39932	1.54232	3.53403	2.87291	3.37947	2.30406	2.74319	3.48443	1.94088	3.36877	3.06955	2.95593	4.80354	3.68679	4.39623	1.35221	3.19579	4.17666	1.92859
circ_158305	0.116065	1.63014	0	0	1.06148	1.79379	0.545945	0.779798	0	0.902524	0	2.39255	0.242429	1.26075	1.33292	1.42532	2.36438	0	1.54494	0	0	0.769411	0.788443	1.70667	1.23699	0.123028	0	0.401256	0	0	0	1.06034	0	0.478818	0	0.307208	0	0	0	0	1.62505	0	0	1.418	0	0	0	0.576091	0
circ_56095	1.27671	1.13401	1.27806	0.935448	0.454921	1.04638	1.71583	1.2254	1.56909	0.977735	1.72941	1.63701	0.727288	1.33955	0.666462	1.60349	1.66383	1.29621	1.02996	0.980507	0.893831	1.89788	1.4192	2.048	1.05144	1.66088	0.152927	1.00314	1.35084	1.35861	2.19938	0.192789	1.64921	0.79803	1.57708	0.460812	0.548638	0.653331	0.597193	1.38714	1.26393	1.77356	1.16843	1.51253	1.46541	0.579517	1.01684	1.15218	0.876631
circ_43582	1.10262	1.34664	1.27806	0.86349	0.909842	0.822154	1.48185	1.4482	1.68116	0.977735	1.46334	1.38516	0.888908	0.709174	1.09057	0.534497	0.437849	0.897375	0.25749	0	0.744859	0.871999	1.05126	0.796445	0.247398	0.430599	0.841097	0.936263	0.57893	0.271723	0.933069	0.385579	2.00262	0.638424	0.450595	0	0.822957	1.52444	0.447895	0.198163	1.08337	0.147797	2.46668	0.189066	0.325647	0.386345	0.871578	0.576091	0
circ_95415	0.98655	0.992258	0.958543	1.00741	0.606562	1.12112	0.935906	0.891198	2.68986	0.827314	1.99547	1.25924	1.05053	1.89113	1.27234	1.06899	0.963267	2.19358	0.514981	1.22563	1.34075	1.23106	1.10382	1.47911	0.680344	1.16877	2.37036	1.00314	1.35084	0.63402	1.13301	0.192789	1.17801	0.638424	1.35179	0.76802	0.548638	0	0.746492	1.58531	1.80562	1.18237	2.59651	1.1344	0.97694	0.965862	0.871578	1.44023	0.525979
circ_7513	0.580324	0.779632	0.745533	1.07936	0.454921	0.59793	0.857914	0.556999	1.68116	0.827314	1.46334	0.377771	0.323239	1.41835	0.848225	1.24716	1.05084	0.59825	0.25749	0.490254	1.19177	1.28235	1.47176	2.048	1.23699	1.04574	0.535244	0.267504	1.28651	0.724594	2.06608	0.867552	0.471204	1.11724	1.57708	0.76802	0.822957	1.08888	0.597193	0.792653	1.44449	1.62576	2.20703	0.378132	0.651293	0.386345	0.290526	2.01632	0.350653
circ_118672	0.406227	0.212627	0.319514	0.359787	0.454921	0.747413	0.467953	0.445599	0.784543	0.225631	1.59638	0.881466	0.16162	0	0.605875	0.534497	0.525419	0.897375	0	1.47076	0.744859	0.461647	0.73588	0.398222	0.556645	0.369085	0.535244	0.468132	0.643256	0.181148	1.13301	0	0.706805	0	0.225298	0	0	0.435554	0.447895	0	0.361123	1.03458	1.5579	0.283599	0.814116	0.386345	0.290526	0.432068	0
circ_96697	0.638356	0.496129	0.639029	0.28783	0.15164	0.672671	0.935906	0.668398	1.0087	0.601683	1.59638	1.00739	0.323239	1.10316	0.4847	0.712662	0.963267	0.498542	0.772471	1.47076	0.744859	1.12847	0.998694	0.910223	0.432946	1.59937	0.611707	0.869387	0.257302	0.724594	0.999717	0.771158	0.824606	0.79803	0.675893	0.307208	0.822957	0.435554	0.298597	0.990816	0.361123	0.591187	2.20703	0.283599	1.13976	0.386345	1.01684	1.00816	0.525979
circ_42306	1.91507	0.708756	0.852038	2.08677	0	0.448448	1.0139	1.114	3.69856	1.27858	1.59638	0.755542	0.323239	2.36391	2.4235	0.356331	2.62709	2.59242	0	0.980507	0.446915	2.10306	2.20764	2.73067	1.91733	3.56782	2.98207	1.33752	1.47949	2.08321	2.73256	0	0.824606	2.07488	0	0	3.01751	0.435554	1.19439	0	2.3473	1.18237	1.16843	1.03986	0.48847	0.772689	0.726315	3.02448	0.525979
circ_115477	1.39278	0.779632	1.38456	1.94285	0.985663	0.822154	2.18378	1.4482	3.4744	1.72984	2.52759	1.13331	0.565669	1.65474	1.21175	1.42532	0.700558	2.393	1.54494	1.22563	0.744859	2.5647	1.8397	1.08089	1.73179	1.96845	2.67622	1.33752	1.22219	1.90206	1.33296	1.44592	1.41361	1.11724	0.225298	1.07523	1.3716	3.48443	1.04509	0.792653	2.52786	1.47797	3.50528	1.89066	1.30259	1.35221	1.74316	1.72827	1.40261
circ_14815	1.799	0.567005	0	2.08677	5.07995	0.59793	6.0054	2.22799	1.45701	0	3.45881	2.6444	0.484859	5.437	7.14932	2.31615	6.30502	2.393	2.31741	0	2.08561	5.28329	1.62945	1.19467	2.22658	0.369085	7.41695	0.401256	4.56712	7.06479	3.99887	1.54232	0	1.91527	4.95655	4.30091	2.19455	0	6.12123	5.54857	8.12527	3.54712	0.519301	0	0.814116	1.35221	1.59789	3.45655	1.40261
circ_91867	0.812453	1.63014	0.21301	1.00741	1.28894	0.896895	1.32587	1.7824	1.12078	1.12816	1.59638	1.13331	0.646478	0.630377	0.666462	3.56331	0.875698	0.797666	1.28745	0.980507	1.78766	1.02588	0.946132	1.87733	0.804043	1.16877	2.14097	1.13689	1.02921	1.35861	1.73284	0.771158	0.942407	0.638424	0.675893	1.07523	0.274319	0.435554	0.597193	1.78347	0.541685	0	2.85616	0.661731	1.79106	0.772689	1.88842	1.72827	2.80522
circ_30286	22.9808	21.6171	16.7213	28.6391	14.1784	23.095	23.0857	20.3861	36.2011	21.1341	47.4922	29.4661	14.9498	28.9974	20.8421	26.1903	25.7455	32.1061	21.6292	21.0809	19.0684	41.2917	30.2762	42.0409	19.6681	44.9053	38.4611	31.4317	21.8064	30.1612	40.8551	23.5203	19.9084	22.3448	20.7274	9.21624	13.1673	15.6799	12.8397	13.6733	26.5425	20.2481	90.7479	15.787	34.1929	23.7602	39.221	22.6116	12.7988
circ_31675	1.56687	0.63788	0.852038	1.22328	0.530741	0.672671	1.24787	0.556999	2.0174	0.451262	1.86244	1.13331	0.565669	1.89113	1.15116	0.712662	0.612988	1.29621	0.514981	1.71589	0.297944	0.769411	0.946132	1.30844	0.989592	0.922711	0.535244	1.60502	1.47949	1.63034	1.86614	1.15674	1.17801	1.11724	0.450595	0.614416	0	1.08888	0	0.990816	2.3473	0.88678	2.46668	1.22893	1.30259	0.772689	0.290526	0.432068	0.701305
circ_42327	0.522291	0.567005	0.106505	1.15132	0.227461	0.747413	0.545945	0	1.0087	0.752104	1.46334	0	0.323239	0.472783	0.666462	1.06899	0.350279	1.29621	0.25749	0.980507	0.595887	1.28235	0.683317	1.024	0.556645	1.16877	0.91756	0.468132	0.771907	0.724594	0.333239	0.481974	0.706805	0.79803	0.225298	0	0	0.435554	0	0.396326	0.361123	1.18237	1.68773	0.661731	0.97694	0.772689	1.30737	0.576091	0.350653
circ_166306	1.04458	0.992258	0.639029	1.65502	0.834022	1.42008	1.0139	0.891198	2.80194	0.300841	2.1285	0.503695	0.646478	1.65474	1.09057	1.42532	1.92653	1.59533	1.02996	0.245127	0.744859	1.02588	1.31407	1.536	1.17514	1.04574	1.37634	2.14003	1.60814	2.62665	1.46625	1.54232	1.17801	1.43645	0.675893	0	0	2.8311	0	1.38714	1.26393	1.18237	2.20703	0.567198	0.48847	0.579517	2.76	0.720114	0.876631
circ_13039	2.55342	5.95355	3.08864	2.8783	2.42625	5.08241	2.26177	3.89899	6.16427	5.18951	3.99094	2.39255	2.82834	6.61896	4.48347	6.05763	3.67793	2.79183	6.17977	6.12817	2.23458	5.89882	4.88835	5.00622	5.5046	3.13722	2.06451	5.35007	3.47358	4.43814	4.5987	2.89184	4.12303	4.14976	7.88542	6.14416	2.74319	3.26665	5.37474	7.33204	5.05572	4.87729	14.2808	5.38838	5.37317	2.70441	4.64842	7.48919	3.85718
circ_69244	3.19178	1.34664	0.958543	3.45396	1.74386	2.76543	3.89961	3.11919	5.37972	3.15883	6.51853	2.39255	2.34348	5.12182	4.11995	3.91964	3.85307	3.78892	3.60487	1.96101	1.48972	3.74447	3.2589	3.29956	3.77282	3.0757	4.97012	4.07943	1.92977	4.16641	5.26517	2.89184	2.59162	3.35173	4.28066	1.38244	1.09728	5.44442	3.28456	0	4.6946	3.69492	11.165	2.83599	2.60517	2.89759	4.50315	2.30436	2.62989
circ_72610	0.406227	1.27576	0.958543	1.22328	0.530741	0.523189	0.467953	0.779798	1.79324	0.902524	1.46334	1.13331	0.404049	2.44271	0.9694	1.78166	1.57626	0.697958	0.772471	1.71589	2.08561	2.20565	1.26151	1.19467	1.36069	0.492113	0.152927	0	1.15786	1.08689	0.999717	0.867552	1.76701	0.478818	2.47827	0.921624	0.274319	1.08888	1.79158	1.98163	1.80562	1.47797	2.98598	0.756264	1.30259	0.579517	2.61473	1.44023	0.876631
circ_6933	1.74097	1.48839	1.17155	3.382	1.21312	1.71905	2.18378	2.78499	4.81934	1.50421	3.59185	1.13331	1.69701	2.44271	3.57466	3.74148	1.57626	2.59242	3.86236	1.22563	2.68149	4.61647	1.99739	4.77867	2.78323	4.3675	1.07049	2.07315	3.47358	3.26067	2.39932	1.54232	2.00262	2.39409	3.83006	2.15046	4.11479	1.52444	1.49298	1.78347	3.79179	4.87729	2.33686	1.79613	3.25647	2.31807	2.03368	4.17666	2.80522
circ_35107	0.696389	0.708756	0.532524	1.00741	0.303281	0.822154	0.545945	0.334199	1.45701	0.376052	0.931219	0.125924	0.323239	0.945566	0.424112	1.24716	0.963267	0.897375	0.772471	0.490254	0.446915	2.20565	1.05126	0.967111	0.680344	0.676655	0	0.802511	0.57893	0.724594	0.266591	0.674763	0	1.43645	0.675893	0.76802	1.09728	0.653331	0.89579	0.990816	0.902808	1.33017	1.81755	1.418	0.97694	1.15903	1.30737	1.00816	0.175326
circ_81113	0.116065	0.283502	0.639029	0.791533	0.15164	0.149483	0.779922	0.668398	0.44831	0.376052	0.532125	0.629618	0.565669	1.02436	0.424112	0.890828	0.437849	0.697958	0.25749	0	0	0.769411	0.420503	0.568889	0.618495	0.246056	0.152927	0.401256	0.771907	0.271723	0.466534	0.192789	0.353403	0.319212	0.225298	0.307208	0	0.435554	0.746492	0.59449	0.361123	0	0.649126	0.661731	0.651293	0.386345	0.145263	0.720114	0.701305
circ_6809	1.10262	0.708756	1.27806	0.28783	1.5164	0.672671	0.233976	0.556999	2.91402	0.300841	0.798188	1.88886	0.242429	1.49715	1.69645	0.890828	1.05084	0.897375	2.05992	0	0.446915	1.94918	1.62945	1.19467	0.618495	1.16877	0.45878	0.869387	1.47949	0.271723	0.933069	0.289184	0.471204	0.478818	1.80238	1.22883	1.3716	0.435554	0.89579	1.18898	2.3473	1.18237	1.0386	0.756264	0.325647	1.54538	0.581052	0.576091	1.05196
circ_109207	0.638356	0.779632	0.106505	1.22328	0.379101	1.04638	0.467953	0.556999	1.0087	0.752104	2.1285	0.503695	0.323239	0.393986	0.121175	1.42532	0.525419	0.697958	0.25749	0	0.297944	0.461647	0.578192	1.024	0.371097	0.676655	0.535244	1.53815	0	1.08689	0.533182	0.674763	1.29581	0.478818	1.35179	0	0.548638	0.435554	0.298597	0.59449	1.08337	1.03458	2.98598	0.567198	1.30259	0.386345	1.1621	0.864137	1.05196
circ_123358	1.27671	2.05539	1.38456	1.07936	1.06148	1.79379	1.0139	1.4482	3.13817	0.676893	2.26153	1.76293	1.45458	1.73354	1.51469	1.42532	1.13841	1.69504	1.80243	0	0.893831	2.30823	1.31407	1.536	1.23699	2.52208	1.91158	1.07001	1.99409	1.53976	2.26602	0.289184	1.53141	1.43645	1.57708	0.921624	1.3716	2.17777	0.89579	0.792653	2.52786	1.47797	2.0772	2.17426	1.79106	0.579517	1.30737	2.16034	1.22728
circ_37884	1.39278	2.48065	2.66262	1.22328	1.1373	1.04638	2.49575	1.0026	3.25025	1.88026	1.86244	2.77032	0.888908	1.49715	0.9694	2.31615	1.40112	1.49562	1.28745	0.980507	1.19177	3.28282	2.04995	2.73067	1.97918	2.64511	3.135	0.802511	1.47949	3.53239	2.13273	1.54232	1.76701	1.75567	2.02768	0.460812	0.548638	1.30666	0.597193	0	2.3473	1.03458	4.80354	1.70159	2.93082	0.965862	1.74316	1.44023	1.57794
circ_73728	1.27671	0.283502	0.639029	1.00741	0.454921	0.373706	1.32587	0.445599	0.672465	0.300841	2.39456	0.629618	0.323239	0.55158	0.605875	0.890828	0.788128	1.1965	1.54494	0.245127	0.446915	1.48753	0.262814	0.910223	0.494796	1.10725	1.07049	1.80565	0.836232	0.271723	0.666478	0.578368	0.471204	0.638424	0.450595	0.307208	5.48638	0.435554	0.149298	0	0.541685	0.738983	1.42808	0.756264	0.48847	0.193172	0.435789	0.432068	0.350653
circ_145949	1.56687	1.13401	1.17155	2.30264	1.28894	1.49483	1.79382	1.3368	4.14687	1.72984	3.85791	3.02217	1.13134	3.54587	1.69645	3.38515	2.27681	3.29037	2.05992	1.47076	0.893831	3.74447	2.52302	3.35645	1.36069	2.15299	2.44683	2.27378	2.5087	3.44182	3.19909	1.25313	2.23822	3.03252	0.675893	0.921624	1.09728	1.52444	1.04509	1.78347	1.98618	1.33017	5.19301	3.40319	4.39623	0.772689	3.19579	2.01632	1.05196
circ_20545	0.696389	0.708756	0.532524	0.86349	0.834022	1.04638	0.467953	0.668398	1.23285	0.601683	1.06425	0.377771	0.404049	1.18196	0.9694	0.712662	0.700558	1.29621	0	0.73538	1.0428	1.43623	0.841006	0.512	0.989592	1.16877	1.22341	1.47127	0.643256	0	0.933069	0.385579	1.06021	0.957636	0.675893	0.307208	0.822957	0.653331	0	0.792653	0.722246	0.591187	1.81755	0.472665	0.48847	0.386345	1.45263	0.432068	0
circ_105871	1.56687	2.69327	2.1301	2.73439	1.06148	2.46646	1.9498	1.5596	4.59518	1.50421	4.6561	1.63701	1.77782	2.9155	2.54467	2.49432	2.62709	3.78892	1.80243	2.20614	1.93663	4.61647	2.41789	2.44622	3.27802	2.82965	1.52927	1.73877	1.60814	1.90206	2.06608	0.771158	2.59162	3.03252	3.60476	1.84325	2.19455	2.61332	1.79158	2.17979	3.61123	2.80814	4.93336	3.30866	3.41929	2.70441	2.76	4.32068	2.80522
circ_158388	0.870486	0.992258	0.532524	1.8709	0.909842	1.19586	1.48185	0.779798	1.90532	1.27858	2.26153	0.755542	0.727288	1.10316	1.02999	1.42532	0.963267	1.59533	1.54494	1.22563	0.893831	2.616	1.57689	1.70667	1.66994	1.84542	2.52329	2.67504	1.73679	1.90206	1.5329	0.963947	1.17801	2.07488	0.901191	1.22883	1.09728	1.52444	0.89579	0.792653	1.98618	1.18237	2.85616	1.51253	1.46541	1.35221	0.581052	2.01632	0.876631
circ_85894	0.754421	0.708756	0.21301	0.359787	0.682382	0.672671	0.545945	0.445599	1.68116	0.676893	1.33031	0.629618	0.323239	0.787972	0.787637	0.534497	0	0.897375	0.772471	0	0.744859	0.820705	1.05126	0.967111	0.556645	0.615141	0	1.27064	0.385953	0.724594	0.399887	0.385579	0.706805	0	0.901191	0	0	0.653331	0.447895	0	0.541685	0.295593	1.16843	0.378132	0.651293	0.579517	0.726315	0.288046	0.175326
circ_166424	0.754421	0.921383	1.38456	0.86349	1.06148	0.149483	0.935906	1.0026	0.336233	0.150421	1.06425	0.503695	0.646478	0.393986	0.787637	0.356331	1.13841	0.997083	0	0	0.446915	1.07718	0.998694	0.796445	0.804043	0.553627	1.60573	0.802511	1.54381	1.08689	0.399887	0	0.471204	0.957636	0	0.307208	0.822957	0.435554	0.298597	0.396326	1.62505	0.591187	1.42808	0.94533	0.651293	0	0	0.432068	0
circ_42474	0.23213	0.63788	0.21301	0.647618	0.834022	0.224224	0.467953	0	1.0087	0.526472	0.931219	0.377771	0.323239	0.787972	0.181762	1.06899	0.437849	0.498542	0.514981	0.980507	0	1.23106	0.73588	0.682667	0.432946	0.30757	0.45878	0.133752	0.514605	0.362297	0.466534	0.578368	0.471204	0.638424	1.12649	0.76802	0.822957	0	0.597193	0.990816	0.722246	0.44339	1.29825	0.756264	0.48847	0.386345	0.435789	1.00816	0.175326
circ_84095	0.290162	0.141751	0.639029	0.647618	0.379101	0.523189	0.467953	0	0.44831	0.150421	0.133031	0.503695	0.484859	0.55158	0.545287	0.712662	0.262709	0.997083	0	0.980507	0.893831	0.871999	0.630754	0.967111	0.371097	0.984226	1.52927	0.200628	1.67246	0.271723	0.933069	0.867552	0.353403	1.27685	0.450595	0.614416	0	1.08888	0	0.396326	0.361123	0.44339	1.42808	0.283599	1.30259	0.193172	0.581052	0.720114	0
circ_173457	0.23213	0.141751	0.106505	0.431745	0	0.822154	0.545945	0.334199	0.44831	0.150421	0.532125	0.755542	0.242429	0.709174	0.848225	0.712662	0.875698	1.39592	0.772471	0.245127	0.297944	0.666823	0.36794	1.30844	0.309247	0.615141	0.0764634	0.601883	0.57893	0.452871	0.799773	0.578368	0.471204	0	0.675893	0.307208	0.274319	0.653331	0.447895	0	0.902808	0.295593	0.778952	0	0.97694	0	1.01684	0.432068	0.876631
circ_8695	1.45081	0.708756	1.17155	2.3746	0.834022	1.49483	1.32587	1.671	2.80194	1.57942	2.79366	1.51108	1.37377	2.7579	1.51469	1.42532	2.18924	2.79183	2.05992	1.71589	1.93663	4.3087	1.8397	3.29956	1.66994	2.46056	2.2939	0.802511	2.44437	1.35861	2.73256	1.8315	1.41361	2.07488	1.12649	1.07523	1.64591	2.39555	1.34369	1.78347	2.52786	1.47797	2.98598	1.89066	2.1167	1.15903	2.17895	3.60057	1.05196
circ_165568	3.65604	1.48839	2.55611	2.73439	2.57789	3.21387	4.28957	3.11919	3.69856	1.50421	4.257	2.51847	2.26267	3.07309	3.02937	2.85065	3.15251	4.28746	1.02996	0	1.78766	4.15482	2.68071	5.97334	3.83467	4.05993	6.04061	2.34066	2.70167	3.80412	3.26574	2.98824	1.64921	5.267	4.28066	1.07523	3.84047	0.653331	1.34369	1.58531	4.87516	1.92136	4.80354	1.70159	2.93082	4.05662	2.17895	2.44839	1.57794
circ_65952	1.91507	0.921383	1.17155	1.22328	0.682382	1.04638	1.9498	0	0	0.977735	1.19728	0	1.05053	1.41835	1.99939	1.60349	1.13841	2.29329	1.28745	0.980507	0.297944	1.48753	1.52432	1.76356	1.05144	1.84542	0	0.601883	1.09353	1.63034	1.93279	0.385579	1.88481	0	0	0	0	1.30666	0.89579	0	1.62505	1.03458	2.85616	1.70159	0	0.579517	1.30737	1.8723	0
circ_71727	0.928518	0.992258	0.745533	0.791533	0.834022	1.2706	0.935906	0.779798	2.57778	1.12816	1.19728	0.377771	0.646478	2.28512	0.9694	2.49432	2.10167	1.99417	0.514981	1.47076	0.446915	1.02588	0.893569	1.08089	0.680344	0.799683	2.37036	0.735635	1.54381	1.63034	1.99943	0.674763	1.17801	2.23448	0.901191	0.921624	2.74319	0.653331	0.746492	1.58531	1.98618	1.03458	1.0386	1.03986	0.651293	0.965862	1.30737	1.58425	0.350653
circ_47067	1.16065	0.283502	0.426019	1.22328	0.530741	0.59793	0.545945	0	0.784543	0.526472	1.59638	0	0.727288	0.945566	0.666462	0	1.13841	0.299125	0.772471	0	0.595887	0.871999	0.841006	0.739556	0.556645	1.35331	2.52329	0.535007	0.900558	0.724594	0.733126	0.578368	0.706805	1.27685	0	0.460812	1.09728	0.871108	0	0.198163	0.541685	1.18237	2.59651	1.418	1.95388	1.15903	0.581052	1.44023	0
circ_106970	1.85704	0.708756	0	0.935448	0	1.49483	1.32587	0.556999	1.68116	0.676893	1.33031	1.38516	0.484859	1.41835	0.72705	0.534497	0.788128	1.1965	0	1.47076	0.744859	2.20565	1.99739	1.19467	1.85548	0.984226	0	0.869387	1.28651	0.63402	1.5329	1.06034	0.824606	0.957636	0.450595	0.76802	0.274319	0.653331	0.597193	0	2.52786	1.47797	2.33686	0.472665	1.46541	0.579517	1.1621	0	1.05196
circ_97249	3.48194	2.69327	0.639029	2.80634	3.18445	2.1675	4.36756	9.35758	3.4744	6.09204	13.5692	9.19243	3.79806	5.20061	2.66585	3.91964	11.4716	1.39592	3.34738	2.69639	24.7293	7.02729	6.78061	3.98222	4.94796	2.39905	7.34048	13.5758	1.54381	6.52134	12.6631	11.1818	7.30366	1.91527	4.28066	0.76802	0	4.13776	1.19439	1.98163	1.26393	0.295593	15.1896	1.51253	4.55905	2.1249	40.5284	4.75275	8.76631
circ_145793	0.522291	0.496129	0.745533	0.647618	0.303281	0.224224	0.701929	0.334199	2.24155	0.451262	0.399094	0	0.0808098	1.10316	0.666462	0.712662	0.350279	1.09679	0.25749	0	0	1.94918	0.683317	0.739556	0.247398	1.47634	0	0.33438	0.643256	0.452871	0.533182	0.192789	0.942407	0	0.675893	0	0.274319	0.435554	0.746492	0	0.722246	0.88678	1.16843	0.283599	0.325647	0.772689	0.145263	0.144023	0.350653
circ_96860	0.464259	0.425254	0.639029	1.65502	0.985663	0.59793	0.311969	3.45339	0.896621	1.72984	1.99547	0.881466	0.888908	0.945566	0.302937	0.534497	0	0.897375	0.772471	0.980507	0.744859	1.12847	0.630754	0.739556	0.494796	0.553627	1.22341	0.0668759	0.771907	0.543445	1.13301	0.674763	2.12042	0.638424	0.675893	0.460812	0	1.30666	0.597193	1.78347	0.361123	1.03458	1.5579	0.94533	1.46541	0.579517	1.30737	0.720114	0.876631
circ_93259	1.39278	0.212627	0.106505	0.791533	0.379101	0.373706	0.857914	0.891198	1.34493	0.150421	0.399094	0.629618	0.0808098	0.393986	0.424112	0.178166	0.17514	0.897375	0.514981	0.245127	0.297944	0.769411	0.36794	0.568889	0.742194	0.922711	0	0.869387	0.128651	0.181148	0.59983	0.289184	0	0.478818	0.675893	0.153604	0.822957	0.435554	0	0	0	0.738983	0.908777	0.94533	0.162823	0.579517	1.01684	0.432068	0.350653
circ_126488	0.812453	0.921383	0.532524	0.57566	0.606562	0.971636	0.701929	0.556999	1.23285	0.676893	1.46334	1.13331	0.727288	1.10316	0.848225	0.534497	1.13841	0.897375	0.514981	0	0.744859	1.23106	1.15638	1.08089	0.804043	1.90694	1.60573	1.47127	0.643256	0.996316	1.26631	0.963947	0.942407	0.319212	0.450595	0.614416	0.548638	0.435554	0.746492	0.396326	1.08337	1.33017	2.59651	1.03986	1.46541	0	1.30737	0.864137	0.350653
circ_22784	0.754421	0.141751	0.106505	1.00741	0.227461	0.448448	0.155984	0.556999	0.784543	0.526472	0.798188	1.38516	0.404049	1.10316	0.9694	0	0.700558	0.0997083	1.54494	0.245127	0.148972	1.28235	0.841006	0.796445	0.804043	0.369085	0.764634	0	0	0.543445	0.333239	0.385579	0.235602	1.43645	0.675893	0.76802	1.3716	0.653331	0.89579	0.198163	1.26393	1.92136	2.72633	1.1344	0.814116	0.386345	0.581052	0	0.525979
circ_56783	0.580324	0.921383	0.426019	0.28783	0.454921	0.59793	0.623937	0.556999	1.45701	0.902524	1.59638	0.125924	0.646478	1.02436	0.848225	0.178166	0.875698	1.29621	1.02996	0	0	1.28235	0.683317	0.853334	0.556645	0.553627	0.382317	0.468132	0.192977	0.181148	0.533182	0.0963947	0.706805	1.43645	0.225298	0.614416	1.3716	0.653331	0.89579	0	1.44449	1.33017	1.42808	1.51253	2.1167	0.193172	0.435789	1.00816	0.525979
circ_155058	0.464259	0.63788	0.106505	0.431745	0.682382	0.373706	0.389961	0.222799	1.45701	0.676893	0.665156	0.377771	0.484859	0.472783	0.363525	0	0.262709	0.997083	0	0.980507	0.446915	0.820705	0.788443	0.625778	0.556645	0.861197	0.91756	0.401256	0.257302	0.362297	0.866421	0.481974	0.589004	0	0	0.307208	0.274319	0.871108	0	1.38714	0.180562	0.591187	0.649126	0.378132	0.814116	0.386345	0.871578	0.432068	0.175326
circ_74476	0.696389	0.708756	0.639029	1.07936	0.227461	0.971636	0.701929	0.334199	0.896621	0.601683	1.19728	0.503695	0.969718	1.02436	0.605875	1.24716	1.13841	1.29621	1.02996	0.490254	0.595887	1.43623	0.73588	1.82045	0.556645	0.799683	0.764634	1.6719	1.92977	0.63402	1.46625	0.963947	0.471204	0.478818	1.12649	0	1.09728	1.08888	1.64228	1.58531	1.44449	1.03458	3.50528	0.378132	2.27953	1.54538	1.01684	1.58425	1.22728
circ_127554	0.522291	0.779632	0.745533	0.86349	0.682382	0.59793	0.389961	0.556999	1.56909	0.676893	1.46334	0.503695	1.45458	0.709174	1.15116	0.534497	0.525419	1.09679	0.514981	0.73538	1.63869	2.35953	1.05126	1.30844	0.742194	1.2918	1.98805	0.869387	0.771907	0.815168	1.26631	0.674763	1.29581	0.638424	0.675893	0.153604	0.822957	1.08888	0.746492	0.198163	1.44449	0.88678	1.5579	1.70159	0.651293	0.193172	0.581052	0.864137	0.525979
circ_102365	1.39278	1.20489	0.852038	1.65502	0.834022	1.34534	2.33976	0.334199	3.81064	0.451262	1.99547	1.63701	0.484859	1.81233	1.02999	1.78166	1.05084	1.99417	0.772471	1.71589	0.595887	2.51341	1.89226	1.25156	1.29884	3.0757	1.68219	2.00628	1.02921	1.26804	2.99915	1.54232	1.53141	2.23448	1.35179	1.22883	1.64591	1.08888	1.64228	1.38714	1.80562	1.77356	3.63511	1.60706	3.58211	0.772689	2.32421	1.72827	0.350653
circ_104474	2.43736	3.89816	2.66262	3.16613	2.50207	1.94327	2.26177	1.7824	4.93141	2.70757	8.24794	1.76293	2.82834	5.437	3.93819	4.27597	2.36438	4.58658	1.80243	1.22563	2.53252	4.92423	3.6794	5.17689	3.09247	3.81387	3.51731	2.67504	2.63735	5.34388	4.26546	5.4945	3.65183	2.23448	2.70357	1.22883	2.19455	1.52444	2.09018	2.37796	3.61123	2.06915	4.80354	2.45786	4.55905	1.15903	3.48631	2.73643	2.45457
circ_81805	1.04458	0.283502	0.852038	0.359787	0.682382	0.747413	0.389961	0.445599	2.0174	0.526472	1.46334	0.503695	0.16162	1.33955	0.9694	1.42532	0.963267	0.697958	0.772471	0.245127	0	1.02588	0.998694	0.682667	0.865893	1.72239	0.764634	2.00628	0.0643256	1.72091	0.666478	0.578368	0.589004	0.957636	0.901191	0.614416	0	0.435554	0.597193	0	0.722246	1.18237	0.778952	0.94533	0.48847	0.193172	0	1.29621	0.350653
circ_161604	1.04458	0.141751	0.426019	0.359787	0.530741	0.448448	0.545945	0.668398	1.68116	0.451262	1.46334	0.629618	0.323239	1.41835	0.4847	0.534497	0.700558	0.997083	0	0	0	2.25694	0.630754	1.536	1.60809	1.41482	0.152927	1.27064	0.0643256	1.81148	0.866421	0	0.706805	0.638424	0.675893	0.153604	1.09728	0.435554	0.746492	0	2.3473	1.33017	2.20703	0.661731	0.814116	0.579517	0.726315	0.576091	1.22728
circ_19440	3.48194	2.26802	2.44961	5.68464	2.65371	2.5412	4.05559	2.11659	4.81934	2.9332	7.58278	3.52586	3.3132	3.54587	2.72644	2.13799	3.7655	5.78308	3.86236	4.16716	3.42635	6.51435	5.88704	5.29067	2.59768	3.56782	2.44683	2.74191	3.15195	4.80043	5.73171	4.43416	5.30104	4.30936	4.28066	2.30406	1.92023	4.35554	2.09018	1.98163	3.06955	3.99051	10.386	3.59226	5.37317	3.09076	5.81052	4.60873	2.27924
circ_122406	1.50884	0.496129	0.639029	0.791533	0.227461	0.0747413	0.779922	0.779798	1.34493	0	1.06425	0	0.242429	0.787972	1.15116	0.712662	0.700558	1.69504	0.25749	0.73538	0.446915	1.17976	1.10382	0.682667	0.371097	1.10725	0.382317	0.267504	0.57893	2.08321	0.999717	0.481974	0.942407	0.638424	0	0.460812	0.822957	1.08888	0.597193	0.396326	1.98618	0.738983	0.778952	0.756264	0.814116	0	0.435789	0.576091	0.350653
circ_53890	0.638356	0.212627	1.06505	0.86349	0	0.373706	0.701929	0.556999	1.0087	0.376052	1.33031	1.63701	0.565669	1.10316	0.9694	1.06899	1.13841	1.29621	1.02996	0	0	0.871999	0.630754	1.19467	0.742194	1.59937	1.14695	0.936263	0.836232	0.815168	1.13301	1.44592	1.17801	0.478818	1.80238	0.76802	0.274319	0.435554	0.746492	0	1.80562	0.88678	1.0386	0.850797	0.97694	0.193172	0.726315	0.432068	0.701305
circ_47596	1.04458	0.63788	0.958543	1.65502	0.909842	1.12112	2.49575	1.0026	3.02609	0.827314	2.1285	1.38516	0.727288	1.57594	1.87821	1.42532	1.05084	1.79475	1.80243	0.980507	0.744859	2.87247	0.998694	1.76356	0.989592	2.09148	2.82914	1.47127	1.41516	2.35493	2.19938	1.25313	0.942407	2.07488	1.80238	1.53604	1.3716	1.74222	1.34369	1.18898	1.62505	2.51254	2.98598	1.418	1.13976	0.965862	0.871578	2.30436	0.876631
circ_170741	1.56687	0.496129	0.426019	1.07936	0	0.747413	1.55984	1.0026	2.57778	1.57942	1.99547	0.377771	0.484859	1.33955	1.4541	1.42532	1.7514	0.797666	1.54494	0.980507	1.34075	1.23106	2.10251	1.64978	1.05144	1.96845	1.37634	1.47127	0.771907	1.44919	1.19966	2.12068	1.41361	2.5537	1.57708	0.614416	1.09728	0.653331	0.298597	0.59449	1.98618	0.591187	2.98598	1.03986	1.13976	1.15903	2.61473	1.44023	0.876631
circ_96919	2.66949	1.20489	0.745533	1.79894	0.985663	1.79379	2.57374	3.00779	4.93141	2.85799	4.52306	2.51847	0.888908	2.36391	2.24174	2.13799	2.27681	2.49271	7.20973	2.20614	1.34075	3.33412	4.52041	1.99111	2.35028	3.01419	2.14097	2.40753	1.54381	2.8078	2.06608	1.7351	1.76701	3.35173	0.675893	1.38244	1.64591	4.35554	1.64228	1.98163	4.51404	3.99051	5.71231	3.87585	4.07058	2.31807	6.24631	1.58425	1.57794
circ_43308	4.64259	3.04765	4.26019	6.40422	4.01847	2.39172	4.83551	7.24098	12.2165	3.08362	5.32125	4.15548	3.63644	3.86106	8.05814	4.27597	2.97737	5.38425	2.83239	4.65741	3.12841	8.6687	10.4074	8.07823	7.29824	6.45898	11.1637	3.47755	6.0466	4.89101	4.73199	5.4945	4.24083	2.87291	6.98423	3.07208	6.30934	6.31553	3.73246	2.57612	6.31965	6.50305	7.14039	3.78132	7.0014	6.76103	4.21263	12.9621	4.20783
circ_176033	0.870486	0.708756	0.639029	0.28783	0.379101	0.373706	0.233976	1.0026	0.896621	0.150421	0.532125	0	0.16162	0.630377	0.666462	1.06899	0.17514	0.697958	0	0.980507	0.446915	0.461647	0.262814	0.625778	0.309247	1.04574	1.75866	0.200628	0.707581	1.99263	0.733126	0.578368	0.706805	0.478818	0.675893	0	0	0.435554	0.447895	0	0.541685	0	0.908777	0.472665	0.325647	0.193172	0.145263	0.720114	1.05196
circ_154774	2.37933	3.40203	0.852038	3.02222	2.04715	2.09276	2.65173	1.671	3.25025	1.65463	4.6561	2.01478	1.45458	2.44271	1.99939	2.67248	2.18924	2.59242	1.28745	1.96101	2.68149	3.4367	1.94483	2.67378	1.79364	3.32176	2.98207	1.73877	1.09353	2.08321	1.99943	1.63871	2.12042	1.91527	1.80238	2.91848	0.822957	1.52444	0.597193	1.38714	2.3473	1.18237	5.45266	1.79613	3.41929	1.54538	1.74316	1.8723	0.876631
circ_164657	1.85704	1.63014	1.49107	1.00741	1.44058	0.896895	1.48185	1.114	1.34493	1.57942	2.79366	2.1407	0.727288	1.73354	1.87821	1.06899	0.525419	1.69504	2.5749	1.22563	1.0428	2.15435	1.36663	1.64978	0.618495	1.16877	2.44683	0.869387	1.22219	2.62665	1.33296	1.54232	1.53141	0.957636	0.901191	0.460812	1.3716	2.39555	0.447895	0.792653	1.44449	1.18237	4.54389	1.418	1.13976	1.15903	1.30737	1.72827	0.525979
circ_16966	1.16065	0.779632	0.426019	1.22328	0.606562	1.34534	0.779922	0.779798	1.79324	0.902524	1.19728	1.63701	0.242429	0.945566	0.605875	0	0.700558	0.59825	0.772471	0.245127	0	1.744	1.31407	1.536	0.494796	1.10725	1.22341	0.468132	0.0643256	0.452871	0.733126	1.06034	0.706805	1.91527	0.675893	0.153604	0	2.39555	0.746492	0.59449	1.62505	1.03458	4.15441	1.418	2.27953	0.386345	1.45263	0.720114	0.525979
circ_148027	0.696389	0.567005	0.852038	0.719575	0.606562	0.59793	0.935906	0.1114	2.0174	0.300841	0.532125	0.881466	0.404049	0.787972	0.4847	0	0.700558	1.39592	0.25749	0.490254	0	1.23106	1.26151	0.910223	0.309247	1.96845	1.07049	1.07001	0.900558	0.905742	1.06636	0.289184	1.06021	0.478818	0.450595	1.22883	0.822957	0.653331	0.597193	0.59449	2.3473	1.18237	1.68773	1.1344	0	0	0.145263	1.15218	0.525979
circ_60972	0.696389	0.425254	0.639029	0.86349	0.227461	0.448448	1.55984	0.779798	0.896621	0.827314	0.931219	0.503695	0.404049	0.866769	0.787637	0.356331	0.437849	1.09679	0.25749	1.71589	1.0428	0.923294	0.525629	0.455111	1.17514	0.799683	1.98805	0.936263	0.57893	0.996316	0.866421	0.963947	0.824606	1.11724	0	0.614416	0.274319	0.435554	0.89579	1.18898	0.541685	1.33017	1.5579	0.661731	0.48847	0	0.290526	1.00816	0.525979
circ_121564	0.754421	0.425254	0.319514	0.143915	0	0.448448	0	0	0.336233	0.827314	2.26153	0.629618	0.727288	1.02436	0.787637	0.712662	1.31355	0.498542	1.02996	0	0	1.6927	1.31407	1.13778	0.680344	0.615141	1.52927	1.40439	0	1.08689	2.73256	1.7351	0.824606	0.478818	0.450595	0	0	0	0.149298	0	0	0	3.24563	0	0	0	2.90526	0	1.40261
circ_74378	12.8832	2.40977	3.51466	7.19575	2.65371	3.28862	5.77142	5.23579	16.9237	4.58783	9.97735	6.9258	3.79806	11.662	8.17931	6.2358	3.50279	5.78308	5.14981	2.20614	2.83046	12.0541	12.142	9.61423	6.4942	11.5646	10.7813	6.35321	10.4207	8.51398	13.5295	4.81974	9.77747	7.50149	6.53363	3.6865	4.11479	6.09775	7.46492	5.35041	16.6117	6.94644	10.6457	5.57745	7.32705	3.86345	4.50315	6.62505	5.25979
circ_175926	2.55342	0.921383	1.70408	1.94285	0.834022	1.04638	1.55984	1.3368	1.0087	0.526472	3.19275	1.00739	1.53539	1.49715	4.48347	1.42532	1.05084	1.29621	1.02996	0.980507	0.744859	3.59059	1.47176	4.38045	2.53583	2.52208	3.44085	1.87253	1.02921	2.4455	1.19966	0.481974	0.706805	1.43645	3.15417	0.76802	0.548638	0.871108	0.89579	2.17979	2.70842	1.33017	2.46668	1.70159	1.79106	1.15903	2.03368	1.44023	0.701305
circ_100358	1.21868	1.41751	1.38456	0.719575	2.12297	0.971636	1.79382	1.3368	2.46571	0.977735	2.92669	3.02217	1.29296	2.28512	0.908812	1.95982	1.57626	1.29621	1.54494	1.47076	1.19177	1.744	1.57689	1.19467	0.927742	1.90694	3.28792	1.87253	1.35084	1.26804	1.66619	1.92789	2.59162	1.59606	2.47827	1.84325	1.92023	2.8311	1.19439	1.18898	2.16674	1.47797	4.41406	1.22893	0.325647	0.772689	2.61473	2.44839	1.57794
circ_17295	0.928518	0.567005	0.532524	1.07936	0.379101	1.12112	0.467953	0.779798	1.34493	0.752104	1.19728	1.13331	0.323239	0.393986	0.363525	0.890828	0.437849	1.29621	0.25749	0	0.148972	0.974588	0.578192	1.536	0.432946	0.615141	0	0.267504	0.57893	0.452871	0.199943	1.25313	0.117801	0.957636	0	0	0.274319	0	0.298597	0	0.361123	0.591187	0.649126	0.661731	0.97694	0	0.871578	0.864137	0.525979
circ_41229	0.98655	1.48839	0.319514	1.72698	0.530741	0.298965	0.701929	1.114	1.90532	1.05294	2.1285	1.51108	0.808098	0.630377	0.363525	2.31615	1.05084	0.59825	1.54494	0.490254	0.893831	1.43623	1.99739	1.42222	1.23699	2.21451	1.60573	0.735635	1.02921	0.815168	1.46625	0.578368	1.64921	1.11724	0.675893	1.22883	0.822957	1.95999	0.89579	0.990816	1.26393	1.62576	1.81755	1.51253	1.13976	0.386345	0.581052	0.864137	0.876631
circ_48625	0.348194	0.212627	0	0.647618	0.303281	0.747413	0.623937	0.556999	2.12947	0.827314	0.399094	1.51108	0.323239	1.02436	1.51469	0	0.437849	0.897375	1.54494	0	0.446915	0.974588	1.05126	1.13778	2.35028	1.10725	0.91756	1.00314	0.257302	0.996316	1.26631	0.385579	0	1.11724	0	0.307208	0	0	0.298597	0.792653	2.52786	1.47797	0.908777	1.1344	0.48847	0.772689	1.30737	0.864137	1.05196
circ_157980	1.04458	1.84277	2.1301	1.58307	1.5164	1.19586	3.04169	0.779798	3.4744	1.72984	1.46334	1.51108	0.727288	2.99429	5.27111	1.60349	2.53952	2.29329	1.80243	1.47076	1.0428	2.15435	2.68071	2.10489	3.15432	2.70662	2.90561	1.33752	1.80112	3.80412	2.13273	1.25313	1.41361	1.75567	3.83006	0.614416	0	1.30666	0.89579	2.37796	7.22246	0.88678	1.16843	1.60706	1.62823	0.386345	1.74316	1.8723	0
circ_51410	0.464259	0.425254	0.639029	0.719575	0.530741	0.224224	1.0139	0	1.23285	0.676893	0.399094	0.377771	0.242429	0.787972	1.81762	0.712662	0.788128	0.59825	0.772471	0	0.595887	0.974588	0.525629	1.024	0.804043	0.861197	1.37634	0	0.771907	0.996316	0.799773	0	0.706805	0	1.12649	0	0.274319	0.653331	0.746492	0	4.15291	0.591187	0.908777	0.283599	0.48847	0.386345	0.290526	1.00816	0.350653
circ_6003	0.406227	0.283502	0.426019	0.57566	0.303281	0.523189	0.779922	0.779798	0.784543	0.752104	1.59638	1.13331	0.727288	0.472783	0.4847	0.534497	0.612988	0.498542	1.80243	0.980507	0	0.923294	0.683317	0.568889	0.556645	0.676655	0.305853	0.802511	0.514605	0.63402	0.799773	0.674763	0.471204	0.79803	0.675893	0.460812	0.548638	0.435554	0.447895	0	1.44449	0.738983	2.20703	1.32346	0.651293	0	0.726315	0.576091	0
circ_168713	0.174097	0.212627	0.21301	0.28783	0.303281	0.672671	0.701929	0.668398	0.44831	0.451262	0.665156	0.503695	0.323239	0.472783	0.121175	0.712662	0.262709	0.697958	0.25749	0.245127	0.297944	0.461647	0.315377	0.341333	0.371097	0.861197	0.535244	0.468132	0.514605	0.543445	0.266591	0.481974	0.824606	0.79803	0	0.307208	0.274319	0.435554	0.298597	0.792653	0	0.44339	0.519301	0.472665	0.48847	0	0.435789	0.720114	1.22728
circ_9688	0.812453	1.06313	0.106505	1.29524	0.682382	0.373706	0.935906	1.0026	2.24155	0.676893	1.59638	0.755542	0.242429	1.33955	1.09057	0.890828	0.875698	0.59825	0.514981	0.245127	0.297944	1.48753	1.10382	0.682667	1.11329	1.04574	0.382317	0.401256	0.450279	1.17746	0.799773	1.25313	1.76701	0.638424	0.901191	0	0	0.653331	1.04509	0.990816	0.902808	0.44339	1.29825	1.51253	1.46541	0.579517	1.74316	1.15218	0.876631
circ_115842	0.290162	0.708756	0.532524	0.503703	0.15164	0.149483	1.0139	0.445599	0.672465	0.376052	1.72941	0.503695	0.323239	0.472783	0.363525	1.06899	0.437849	0.398833	0.772471	0	0.446915	0.410353	0.841006	0.398222	0.742194	0.738169	0.22939	0.601883	0.385953	0.271723	0.999717	0.674763	0.589004	0.478818	0.901191	0.153604	0.274319	0	0	0	0.361123	0.591187	1.29825	0.472665	0.97694	0.193172	1.59789	0.144023	0.525979
circ_44735	0.348194	1.13401	0.426019	0.719575	1.1373	0.672671	0.623937	1.4482	1.23285	0.676893	1.72941	1.38516	0.727288	1.33955	1.75704	1.42532	1.22598	0.498542	1.28745	1.71589	1.0428	0.461647	1.15638	1.70667	1.17514	1.47634	0.764634	0.802511	0.57893	0.271723	0.59983	1.15674	1.41361	0.957636	0.901191	1.38244	1.09728	1.52444	0.149298	0.990816	1.26393	0.88678	0.519301	1.98519	0.814116	0.772689	0.871578	1.44023	1.57794
circ_106365	0.638356	1.77189	1.91709	1.15132	1.59222	3.8118	2.18378	1.89379	4.25895	1.57942	2.79366	2.51847	1.53539	3.54587	1.87821	1.95982	1.7514	2.09387	1.28745	1.22563	1.78766	2.616	1.8397	5.06311	2.10288	2.52208	4.28195	1.80565	2.57302	3.62297	1.66619	3.47021	2.00262	1.59606	1.57708	1.07523	0.548638	1.52444	1.34369	1.98163	2.16674	0.738983	2.59651	2.45786	4.39623	1.15903	2.32421	2.59241	0.876631
circ_117768	0.522291	1.84277	0.426019	0.935448	1.06148	0.59793	0.623937	0.445599	1.68116	0.225631	1.59638	0.629618	0.727288	1.10316	0.605875	0.534497	0.525419	1.89446	0.772471	0.73538	0.446915	1.28235	0.315377	1.536	0.742194	1.04574	0.305853	0.668759	1.15786	1.63034	1.13301	0.385579	0.471204	0	1.35179	0.307208	0.274319	0.435554	0.298597	0.198163	1.08337	0.295593	1.42808	1.1344	0.48847	0.386345	0.290526	0.288046	0.175326
circ_49068	0.290162	0.354378	0.21301	0.719575	0.303281	0.224224	1.16988	0.556999	0.784543	0.526472	0.532125	0.503695	0.404049	0.866769	0.848225	1.42532	0.612988	0.897375	0.772471	0.73538	0.446915	1.12847	1.62945	0.625778	0.309247	0.738169	0	0.535007	0.192977	0.815168	0.733126	0.578368	0.471204	1.27685	1.80238	0.307208	1.09728	0.217777	0.447895	0.198163	1.08337	0.88678	2.72633	1.03986	1.95388	0.965862	1.01684	0.720114	0
circ_20396	0.754421	0.708756	0.639029	1.15132	0.454921	0.822154	0.857914	1.0026	0.896621	0.902524	2.79366	1.76293	0.727288	1.57594	0.9694	1.60349	1.05084	1.59533	3.08989	1.47076	0.595887	1.79529	1.94483	1.30844	1.17514	1.41482	0.841097	0.735635	0.707581	0.362297	1.3996	0.385579	0.589004	3.03252	0.450595	0.460812	1.09728	1.95999	0.597193	0	2.70842	2.36475	3.76493	2.17426	1.79106	1.35221	1.88842	1.00816	1.92859
circ_115256	0.870486	1.63014	0.852038	1.72698	1.28894	1.04638	0.779922	1.4482	1.45701	1.35379	3.05972	0.755542	1.53539	1.18196	1.09057	2.31615	1.83897	1.49562	0.772471	1.47076	1.19177	1.23106	1.4192	1.25156	0.865893	1.47634	2.44683	1.73877	1.15786	2.17378	1.73284	1.44592	2.59162	1.75567	2.02768	0.614416	1.09728	1.52444	0.597193	0.59449	0.722246	2.06915	4.93336	2.45786	3.09364	0.772689	2.90526	1.72827	0.525979
circ_76255	0.290162	0.496129	0.106505	0.431745	1.1373	0.373706	0.155984	0.334199	0.784543	0.526472	0.931219	0.251847	0.565669	0.945566	0.848225	0.356331	0.0875698	0.797666	0.772471	2.20614	0.297944	0.512941	0.630754	0.284445	0.309247	0.553627	0	0.200628	0.450279	0.271723	0.333239	0.481974	0.824606	0.478818	0	0.614416	0.274319	0.653331	0.746492	1.38714	0.722246	0.738983	1.0386	0.567198	0	0.386345	1.01684	0.720114	0.876631
circ_20557	0.174097	0.283502	0	0.431745	0.379101	0.373706	0.467953	0	0.336233	0	0.665156	1.13331	0.404049	0.315189	0	0.712662	0	0.299125	0.772471	0.73538	0	0.359059	1.05126	0.398222	0.432946	0.246056	0.305853	0.668759	0.450279	0.362297	0.59983	0.385579	0.706805	0.159606	0.901191	0	0	0.653331	0	0.198163	0.722246	0	2.33686	0.850797	0	0.193172	1.30737	0	0.175326
circ_26833	1.04458	0.567005	0.21301	0.431745	0.530741	0.149483	0.701929	0.445599	0.560388	0.225631	0.798188	0.755542	0	0.866769	0.666462	0.534497	0.262709	0.697958	1.02996	0	0.148972	1.07718	0.683317	0.341333	0.989592	1.59937	0.91756	0.668759	0.643256	0.543445	1.59955	0	0.942407	0.159606	0.225298	0.153604	0.548638	0.435554	0.149298	0.198163	1.44449	0.295593	0	0.472665	0.814116	0.386345	0.871578	0.576091	0
circ_89869	1.62491	0.992258	1.06505	1.22328	0.379101	0.747413	0.779922	0.891198	1.79324	0.451262	1.72941	1.00739	0.565669	1.10316	1.33292	1.42532	0.612988	1.69504	0.772471	0	0.297944	2.05176	1.73457	0.910223	1.48439	5.53627	1.4528	0.869387	1.41516	1.17746	1.13301	0.674763	0.589004	0.79803	1.12649	0	0.274319	0.435554	0.89579	1.18898	1.80562	0.295593	0.259651	2.26879	0.325647	0.386345	1.59789	0.144023	0.525979
circ_141304	3.01768	1.84277	2.44961	3.74179	1.06148	2.01801	3.9776	3.45339	5.4918	1.95547	3.85791	3.65179	1.05053	3.93986	2.78702	2.31615	4.11578	3.68921	1.54494	2.69639	1.48972	6.25788	3.04865	3.64089	2.72138	4.98264	6.8817	4.14631	2.63735	7.51766	5.66506	2.40987	2.94502	1.43645	3.37947	0.76802	0.822957	4.13776	1.19439	3.96326	4.6946	1.62576	5.19301	1.51253	2.60517	1.35221	2.03368	2.73643	2.10392
circ_174477	2.95965	1.98452	1.38456	4.31745	1.66804	0.971636	3.43166	1.89379	4.93141	2.33152	5.45428	3.39994	1.69701	2.8367	2.36291	3.38515	2.62709	3.39008	1.80243	3.18665	1.78766	3.69317	3.31146	1.36533	1.23699	2.21451	1.60573	1.87253	1.60814	3.62297	3.26574	2.40987	4.00523	2.23448	2.70357	1.53604	1.64591	2.39555	0.597193	0.59449	3.25011	2.80814	5.06319	1.32346	2.93082	1.73855	4.06736	2.59241	1.22728
circ_109510	0.406227	0.425254	0.21301	0.503703	0.227461	0.224224	0.467953	0	0.896621	0.300841	1.99547	0.251847	0.323239	0.709174	0.4847	1.24716	0.612988	0.398833	0	0	0.446915	0.461647	0.525629	0.512	0.371097	0.922711	0.0764634	0.936263	0.385953	0.452871	0.933069	0.867552	0.589004	0.957636	0.675893	0	0	0.653331	0.298597	0	0.180562	0	2.33686	0.472665	0.651293	0.579517	0.871578	0.288046	0.701305
circ_11381	0.98655	0.921383	0.852038	2.23068	0.454921	1.56957	1.16988	0.556999	2.91402	1.95547	2.39456	1.00739	0.565669	1.65474	1.63586	1.60349	1.57626	1.49562	2.83239	0.73538	0.446915	1.79529	2.2602	1.70667	1.29884	1.41482	1.75866	1.6719	1.92977	1.90206	2.86585	1.54232	0.942407	1.11724	2.02768	0.307208	0.822957	0.435554	0.597193	0.792653	0.722246	1.03458	2.20703	1.79613	0.814116	1.54538	1.30737	1.15218	0.175326
circ_35568	0.522291	0.63788	0.639029	1.15132	0.606562	0.523189	0.701929	0.556999	1.34493	0.451262	1.19728	1.51108	0.0808098	1.02436	0.24235	0.534497	0.788128	0.697958	0	0.490254	0.148972	0.769411	0.630754	0.625778	0.804043	0.30757	0.91756	0.601883	0.192977	0.452871	0.866421	0.192789	0.942407	0.957636	0.675893	0.614416	0.274319	0.871108	0.89579	0.990816	0.722246	0.295593	0.908777	0.850797	0.814116	0.579517	0.726315	1.15218	1.05196
circ_87354	0.98655	1.13401	1.06505	1.00741	1.06148	1.04638	1.09189	1.114	2.35363	1.65463	1.46334	1.51108	1.29296	1.65474	1.63586	0.356331	2.0141	2.09387	2.83239	0.490254	0.595887	1.28235	1.62945	1.536	0.742194	0.799683	2.44683	1.33752	1.09353	1.35861	0.799773	1.15674	1.06021	1.91527	1.35179	1.38244	0.822957	1.74222	0.89579	1.78347	2.52786	1.18237	2.85616	1.70159	1.79106	0.772689	1.88842	0.432068	2.10392
circ_119153	2.37933	1.13401	1.59757	1.00741	0.834022	1.34534	1.9498	1.671	2.91402	1.20337	1.86244	1.63701	1.29296	1.33955	1.15116	0.534497	1.66383	1.59533	0.772471	0	0.744859	1.38494	1.4192	2.44622	0.865893	3.62933	2.98207	2.20691	1.54381	1.72091	2.13273	1.25313	0.824606	0.957636	2.25298	0.76802	1.64591	0.871108	0.597193	0.792653	2.16674	1.77356	3.37546	1.60706	0.814116	0.772689	0.726315	1.72827	0.876631
circ_99289	0.928518	0.779632	0.745533	1.43915	0.834022	0.448448	0.545945	1.2254	0.896621	0.752104	1.59638	0.377771	0.565669	2.12752	0.848225	0.890828	1.31355	1.1965	0	1.71589	1.48972	1.59012	1.47176	1.19467	0.680344	1.2918	0.382317	1.13689	1.02921	1.08689	1.33296	0.192789	1.53141	1.11724	0.675893	0.153604	1.09728	0.653331	0	0	1.62505	0.591187	2.59651	1.60706	0.814116	1.15903	1.01684	1.15218	0.701305
circ_151846	0.348194	0.850507	0	0.143915	0.0758202	0.298965	0.467953	0.779798	1.34493	0.150421	0.931219	0.755542	0.323239	0.709174	0.363525	0.356331	0.350279	0.199417	0.25749	0.73538	0.148972	0.718117	0.420503	0.398222	0.247398	0.30757	0.611707	0.468132	0.836232	0.63402	0.333239	1.06034	0.353403	0	0.901191	0.153604	1.09728	0.653331	0.149298	0.990816	1.08337	0.591187	1.0386	0.567198	0.162823	0.579517	0.871578	0.576091	0.525979
circ_96497	3.53998	1.13401	2.34311	2.95026	1.5164	1.42008	2.9637	2.89639	5.15557	2.78278	3.59185	2.26663	1.6162	3.46708	2.9082	4.98864	2.27681	2.89154	3.60487	1.47076	1.48972	4.92423	3.73196	4.03911	3.40172	8.3044	4.12902	3.07629	4.30981	4.80043	5.59841	3.18103	2.35602	2.7133	2.70357	0.614416	6.30934	1.52444	1.64228	1.38714	3.61123	1.77356	5.97196	1.51253	2.27953	1.73855	2.61473	4.03264	1.75326
circ_34533	0.580324	0.141751	0.426019	0.647618	0.227461	0.523189	0.779922	0.668398	0.896621	1.05294	1.46334	1.88886	0.646478	0.55158	0.545287	1.06899	0.350279	0.697958	1.02996	0.980507	1.78766	2.15435	1.10382	1.024	1.29884	2.82965	2.75268	0.601883	0.771907	2.08321	2.53262	5.59089	0.942407	1.91527	0.901191	0.460812	0.822957	1.30666	0.89579	0.990816	2.52786	0.738983	2.98598	1.22893	0.814116	1.35221	3.48631	1.72827	1.40261
circ_63546	0.290162	0.283502	0.319514	0.28783	0.379101	0.523189	0	0.556999	0.112078	0.526472	1.19728	1.63701	0.0808098	0.393986	0.24235	0.712662	0.350279	0.299125	0.25749	0.245127	1.19177	0.769411	0.630754	0.739556	0.494796	1.59937	0.611707	0.33438	0.385953	0.996316	1.46625	3.08463	0.589004	1.11724	0.675893	0	0.274319	0.217777	0.149298	0.198163	0	0.591187	0.649126	0.661731	0	0.386345	1.01684	0.720114	0.701305
circ_164147	0.754421	0.425254	0	0.0719575	0.606562	0.0747413	0.389961	0	0.672465	0.300841	2.39456	0	0.242429	0.55158	0.0605875	1.24716	0	0.199417	0.25749	0.490254	0	0.718117	1.36663	0.398222	0.185548	0.369085	0.68817	0.535007	0.321628	0.271723	0.666478	0.289184	0.824606	0.319212	0.450595	0	0.274319	1.74222	0.149298	0	0.541685	0.295593	3.11581	0.283599	0	0.965862	1.45263	0.144023	0
circ_91554	0.870486	0.708756	0.639029	1.29524	1.06148	0.149483	1.09189	0.556999	2.80194	0.451262	1.72941	1.00739	0.808098	1.26075	1.15116	0.712662	0.350279	0.398833	1.54494	0.245127	0.595887	1.07718	1.20895	0.341333	0.309247	0.799683	2.14097	0.802511	0.57893	0.724594	0.733126	0.867552	0.235602	0.159606	0	0.460812	0	0	0.447895	0.396326	0.541685	0.44339	2.33686	0.661731	1.13976	1.15903	1.30737	0.288046	0.350653
circ_143651	1.10262	0.850507	1.38456	1.51111	0.303281	0.747413	0.857914	1.3368	2.12947	0.676893	1.72941	1.51108	0.323239	1.26075	1.57527	1.60349	1.05084	1.79475	1.02996	0.980507	0.744859	1.33365	1.10382	1.47911	1.23699	1.35331	1.68219	1.13689	1.35084	1.44919	1.26631	0.963947	0.942407	1.91527	1.80238	0.76802	1.64591	0	0.597193	0.792653	1.44449	1.33017	2.46668	0.94533	1.30259	1.54538	1.45263	0.720114	0.350653
circ_155357	1.62491	1.20489	1.17155	1.65502	1.44058	1.2706	1.87181	1.89379	3.02609	0.977735	1.72941	1.76293	1.13134	2.36391	2.60526	1.95982	1.05084	2.59242	1.28745	1.96101	1.93663	1.94918	1.62945	1.47911	1.66994	2.15299	2.67622	0.869387	1.67246	2.4455	1.93279	1.7351	1.06021	0.638424	0.450595	0.460812	0.274319	1.52444	0.89579	1.78347	2.16674	0.738983	2.98598	1.32346	2.27953	2.1249	1.74316	1.72827	1.22728
circ_32905	3.36588	1.55926	3.40815	2.59047	0.909842	1.79379	4.21158	0.891198	0	2.25631	1.06425	5.03695	2.02025	2.44271	4.78641	5.52313	4.37849	1.29621	0.25749	1.47076	1.19177	6.104	4.20503	1.30844	1.29884	2.02997	3.36439	0	2.44437	3.1701	1.73284	1.63871	1.06021	1.27685	3.15417	2.91848	2.74319	0.871108	1.04509	4.95408	3.79179	1.18237	3.11581	0.850797	3.74493	3.4771	2.61473	0.288046	0
circ_27854	1.21868	0.708756	0.852038	0.719575	0.0758202	0.896895	0.779922	0	0.112078	0.225631	1.06425	0.629618	0.646478	0.393986	1.63586	1.78166	1.22598	0.498542	0	0.73538	0	1.64141	0.841006	0.227556	0.247398	0.861197	1.07049	0.0668759	0.192977	0.815168	0.133296	0.192789	0	0.319212	0.901191	0.460812	0	0.217777	0.746492	0.198163	1.80562	0.591187	0.649126	0.094533	0.325647	1.54538	1.01684	0	0
circ_101622	0.406227	0.63788	0	0	0	0.373706	0.389961	0.222799	0	0.150421	1.06425	0.503695	0.323239	0.472783	0.4847	1.24716	0.525419	0	0.25749	0	0.148972	1.23106	1.10382	0.739556	0.618495	0.492113	0.535244	0	0.514605	0.543445	0.199943	0.867552	0.824606	1.27685	0.450595	1.22883	0	0.217777	0	0	0.541685	0.738983	1.42808	0.472665	0.814116	0.386345	0.871578	0.720114	0
circ_100988	2.37933	0.567005	0.639029	0.935448	0.454921	1.19586	0.935906	0.668398	2.24155	0.752104	0.665156	1.63701	0.646478	0.866769	1.81762	1.42532	1.7514	1.69504	1.54494	0	0.446915	3.12894	1.57689	1.59289	0.742194	2.46056	1.14695	1.07001	0.964884	2.26436	1.06636	1.7351	0.706805	1.11724	1.80238	0.614416	0.548638	1.08888	1.34369	0	2.16674	1.62576	0.519301	1.03986	1.62823	2.31807	0.581052	1.29621	0.701305
circ_153694	0.812453	0.496129	0.21301	0.431745	0.454921	0.523189	0.545945	0.445599	1.12078	0.300841	2.1285	0.629618	0.323239	1.26075	0.545287	1.24716	0.612988	1.29621	1.02996	0.490254	0.297944	1.53882	0.841006	0.853334	0.371097	0.922711	1.37634	1.40439	1.02921	1.26804	0.59983	0.674763	0.117801	0.638424	0	0	0.274319	0.653331	0.298597	0	1.80562	0.591187	2.0772	0.567198	1.13976	0.193172	1.1621	0.720114	0.350653
circ_109106	1.10262	0.425254	0.852038	0.86349	0.227461	0.59793	1.16988	0.779798	0.44831	0.752104	0.931219	1.38516	0.242429	1.02436	0.4847	0.712662	1.13841	1.29621	1.02996	0.980507	1.0428	1.48753	1.62945	1.47911	0.742194	2.02997	2.37036	1.87253	0.900558	1.63034	0.799773	0.674763	0.706805	1.27685	0.675893	0.307208	0.548638	0.871108	0.447895	0.59449	1.98618	1.03458	2.59651	1.418	1.13976	1.35221	2.90526	1.58425	0.701305
circ_60436	1.04458	0.779632	0.532524	0.28783	0.0758202	0.523189	1.09189	0	1.23285	0.526472	0.532125	0.881466	0.16162	0.315189	0.4847	0.712662	0.700558	0.797666	1.28745	0.245127	0.297944	1.23106	0.841006	0.341333	0.432946	0.861197	0.611707	0.33438	0.0643256	0.543445	0.533182	0.385579	0.824606	0.319212	0	0.307208	0	0.871108	0.447895	0	0.722246	0.44339	1.68773	0.850797	0.651293	0.579517	0.726315	0	0.350653
circ_12297	0.754421	0.425254	0.852038	0.28783	0.379101	0.59793	0.389961	0.334199	0.336233	0.601683	1.33031	0	0.242429	0.315189	0.605875	0.356331	0.963267	0.897375	0	0	0.446915	0.615529	0.630754	0.568889	0.185548	1.04574	0.91756	0.401256	0.450279	0.362297	0.799773	0.192789	0.471204	0.638424	1.12649	0.307208	0.548638	0	0.298597	0.396326	0	0.88678	1.0386	0.472665	0.162823	0.386345	0.726315	0.720114	0
circ_121593	1.16065	0.496129	0.426019	0.57566	0.0758202	1.04638	0.935906	0.445599	2.12947	0.451262	1.59638	0.377771	0.484859	0.709174	0.4847	0.356331	1.31355	0.797666	0.772471	0.980507	0.595887	1.23106	0.73588	1.08089	0.865893	1.04574	1.60573	0.601883	0.707581	0.724594	1.06636	0.385579	0.471204	0.79803	0.675893	0.460812	0	0.653331	1.34369	1.18898	0.541685	1.18237	1.68773	0.567198	1.79106	0	0.726315	1.29621	0
circ_90586	5.16488	2.19714	1.70408	2.73439	1.44058	1.94327	3.27567	1.3368	3.69856	3.38447	3.99094	1.13331	1.45458	1.33955	1.9388	2.49432	0.875698	2.69212	0.514981	1.22563	1.48972	2.97506	4.15247	3.072	1.79364	5.29021	2.2939	2.40753	3.40926	3.07952	8.53092	2.69905	0.824606	1.27685	0.901191	1.38244	1.09728	2.17777	0.597193	1.18898	2.16674	1.92136	3.11581	2.45786	4.55905	1.15903	1.88842	0.720114	0.525979
circ_17153	0.754421	0.425254	0.639029	0.28783	0.15164	0.373706	0.623937	0.668398	0.560388	0.300841	1.06425	0.755542	0.16162	0.630377	0.72705	0	0.262709	0.498542	0.772471	0	0.297944	0.512941	0.683317	1.19467	0.865893	1.23028	0.535244	0.668759	0.964884	1.44919	0.399887	0.192789	0.117801	0	0	0	0.548638	0.653331	0.447895	0.792653	1.08337	0.147797	0.519301	0.567198	0.97694	0.579517	0.726315	0.288046	0.876631
circ_30295	0.348194	0.496129	1.27806	0.215872	0	0.523189	0.701929	1.2254	1.45701	0.451262	1.59638	0.755542	0.727288	0.709174	0.363525	1.24716	0.612988	0.797666	0	0.245127	1.0428	1.79529	0.946132	1.93422	1.48439	0.984226	0	0.468132	1.15786	0.815168	1.19966	0.578368	0	0.638424	0.675893	0	0.548638	0	0	0	2.16674	0.88678	0.908777	1.22893	0.651293	0	0.871578	0.864137	0.175326
circ_5823	0.696389	0.567005	0.319514	0.86349	0.303281	0.971636	0.857914	0.222799	1.0087	0.376052	0.399094	1.25924	0.16162	0.630377	0.363525	0	1.31355	0.398833	0.514981	0	0.893831	0.205176	0.157689	0.284445	0.123699	0.430599	0.45878	0.267504	0	0.63402	0.59983	0.192789	0	0	0.225298	0.307208	0.274319	0.217777	0.298597	0.198163	0.361123	0	1.29825	0.567198	0.97694	0.193172	0.145263	0.144023	0
circ_38168	0.23213	0.779632	0	0.359787	0.227461	0.523189	1.0139	0.445599	0.560388	0.150421	0	0.377771	0.484859	1.02436	0.24235	0.356331	0.700558	1.09679	0	0	0.297944	0.564235	0.473066	0.398222	0.494796	0.738169	1.29988	1.00314	0.900558	0.181148	0.466534	0.578368	0	0.319212	1.12649	0	0	0.435554	0	0.198163	0.361123	0.295593	0.908777	0.661731	0.325647	0	1.01684	0	0
circ_93287	0.116065	1.06313	0.426019	0.719575	0.530741	0.59793	0.389961	1.0026	1.56909	0.827314	1.06425	0.503695	0.727288	1.33955	1.09057	0.534497	1.05084	0.59825	1.02996	2.45127	2.53252	1.28235	1.26151	1.82045	0.309247	1.16877	0.305853	0.869387	0.900558	0.543445	1.33296	0.963947	0.706805	0.478818	1.35179	0.307208	0.274319	1.52444	1.19439	1.38714	2.16674	0.88678	0.259651	0.94533	0.97694	0.965862	0.435789	1.15218	1.05196
circ_135749	0.754421	1.91364	0.426019	1.72698	0.834022	0.896895	1.0139	1.114	1.79324	0.676893	1.06425	1.00739	0.808098	1.49715	1.33292	0.356331	0.875698	0.697958	0.772471	0.980507	0.446915	1.79529	1.57689	1.87733	1.54624	2.02997	1.07049	0.869387	1.09353	0.724594	0.999717	1.25313	1.41361	0.478818	2.47827	0.921624	1.64591	0.435554	1.04509	0.792653	1.26393	1.18237	1.0386	0.472665	0.651293	1.35221	0.871578	1.15218	0.350653
circ_35670	0.23213	0.921383	0.319514	0.28783	0.606562	0.59793	0.545945	0.445599	0.784543	0.451262	0.931219	0.251847	0	0.393986	0.666462	0.890828	0.700558	0.797666	0.25749	0.980507	0.446915	1.07718	0.73588	1.25156	0.371097	1.66088	1.52927	0.535007	1.02921	0.362297	0.666478	0	0.824606	1.11724	0.450595	0.614416	0.548638	0.435554	0.149298	0.59449	0.541685	0	1.16843	0.661731	0.814116	0.772689	0.726315	0.288046	0.876631
circ_115343	0.928518	0.567005	0.426019	0.647618	0.834022	0.971636	0.467953	1.0026	1.79324	0.977735	0.931219	1.00739	0.404049	0.709174	0.424112	0	0.525419	0.897375	0	1.22563	0	1.744	1.78714	1.536	1.42254	1.59937	2.52329	0	1.15786	0.452871	0.866421	1.8315	1.53141	0.638424	0	1.07523	0.822957	1.08888	0.746492	0.198163	0.541685	0.738983	1.68773	1.60706	0.814116	0.965862	0	0.720114	1.05196
circ_86799	0.464259	0.354378	0.532524	0.719575	0.303281	0.672671	0.467953	0.445599	1.23285	0.676893	1.46334	0.251847	0.16162	0.709174	0.4847	1.60349	0.437849	0.797666	1.02996	0.245127	1.19177	1.53882	0.73588	0.910223	0.680344	0.676655	0.45878	0.601883	0.900558	0.724594	0.866421	0.771158	0.824606	0.478818	0.225298	0.307208	0.274319	0	0.597193	0.59449	0.180562	0.88678	1.16843	0.567198	1.13976	0	0.581052	1.00816	1.05196
circ_18062	0.464259	0.496129	0.106505	0.647618	0.379101	0.822154	1.0139	0.556999	1.23285	0.676893	0.133031	0.377771	0.565669	0.393986	0.908812	0.534497	0.350279	0.0997083	0	0.490254	0.297944	1.53882	1.26151	1.024	0.371097	1.2918	0	0.33438	0.964884	0.63402	0.999717	1.15674	0.471204	0.478818	0.450595	0.153604	0.822957	0.653331	0.746492	0	0.361123	0.591187	1.42808	0.850797	0	0.579517	0.145263	0.720114	0.350653
circ_63746	1.68294	0.425254	0.426019	0.647618	1.06148	0.896895	1.16988	1.5596	4.03479	0.376052	2.66063	1.25924	0.484859	1.81233	1.51469	0.534497	1.83897	1.59533	1.02996	1.71589	0.893831	0.871999	1.47176	2.10489	1.79364	0.492113	2.21744	3.27692	1.54381	1.35861	2.26602	1.7351	1.41361	0.957636	1.35179	0	0.822957	0.871108	1.04509	1.38714	0	2.21695	0.908777	1.418	1.46541	1.35221	1.1621	1.29621	0.876631
circ_70140	1.39278	1.98452	1.17155	1.15132	1.21312	1.79379	1.0139	1.0026	3.02609	1.27858	2.39456	0.881466	1.13134	2.9155	1.75704	1.60349	2.36438	2.393	2.31741	0.490254	0.744859	2.20565	1.52432	2.21867	2.04103	2.27602	1.60573	2.34066	2.18707	2.08321	2.26602	1.44592	1.17801	1.27685	3.60476	1.68964	3.29183	1.08888	1.49298	1.18898	1.44449	1.77356	1.5579	1.79613	1.79106	1.35221	0.581052	3.02448	0.525979
circ_13155	0.928518	1.06313	0.639029	1.58307	0.606562	0.896895	0.779922	0.334199	1.23285	0.676893	0.399094	0.629618	0.888908	1.02436	0.848225	1.06899	0.700558	0.797666	0.514981	0	0.297944	1.48753	1.15638	1.59289	0.804043	0.922711	0	0.668759	0.321628	0.905742	0.533182	0.289184	0.824606	1.43645	1.80238	0.460812	1.09728	0	0.89579	1.58531	0.722246	0.44339	2.85616	1.03986	0.651293	0	1.30737	0.576091	1.22728
circ_160969	0.696389	8.4342	1.81058	1.8709	2.72953	4.40973	2.18378	4.90159	3.4744	2.10589	4.78913	6.29618	2.02025	4.41264	2.60526	1.42532	2.80223	2.69212	3.34738	2.94152	2.53252	3.18023	3.2589	3.01511	2.65953	2.70662	2.75268	4.01256	0.771907	3.98527	1.06636	2.89184	1.76701	2.7133	4.50595	2.91848	1.92023	3.04888	1.49298	0.990816	2.16674	4.87729	3.76493	4.25399	2.44235	1.73855	1.74316	2.30436	2.98055
circ_152290	0.696389	1.13401	0.958543	1.43915	0.758202	1.19586	0.467953	1.7824	2.24155	1.27858	2.1285	0.755542	0.404049	1.57594	1.21175	0.534497	0.875698	1.69504	2.31741	0.980507	1.63869	1.23106	1.20895	2.16178	1.05144	1.04574	1.14695	1.13689	0.450279	1.63034	1.26631	0.867552	1.29581	1.91527	1.35179	1.07523	2.19455	1.30666	0.447895	1.58531	1.80562	0.44339	2.59651	1.51253	1.46541	0.193172	1.59789	1.15218	2.62989
circ_95542	1.27671	1.34664	1.49107	2.44656	0.985663	1.12112	1.40386	1.671	2.80194	1.12816	3.59185	1.25924	1.37377	2.36391	2.78702	1.42532	2.10167	2.09387	2.31741	0.980507	1.78766	2.05176	1.8397	2.048	1.79364	2.82965	4.28195	2.74191	1.86544	1.81148	1.19966	1.15674	1.64921	2.5537	1.12649	1.53604	0.822957	1.95999	1.34369	0.59449	2.3473	1.92136	3.37546	2.55239	1.95388	1.35221	2.32421	1.58425	1.75326
circ_35065	0.522291	0.425254	0	0.359787	0.0758202	0.448448	0.779922	0.222799	1.68116	0.601683	1.33031	0.503695	0.242429	0.945566	1.09057	0	0.875698	0.398833	0.514981	0.490254	0.595887	0.615529	0.420503	0.398222	0.371097	0.615141	0	0.468132	0.385953	0.724594	0.666478	0.192789	0.471204	0	1.12649	0	0	0.653331	1.49298	0.792653	1.62505	0.44339	1.5579	0.567198	0.162823	0.965862	0.871578	0.432068	0.525979
circ_125760	0.23213	0.354378	0.639029	0.935448	0.682382	0.298965	0.467953	0.668398	0.896621	0.225631	1.06425	0.503695	0.484859	0.787972	0.424112	0.712662	0.437849	1.39592	0.25749	0.980507	0.297944	1.48753	0.630754	1.08089	0.865893	0.922711	1.98805	0.535007	0.321628	1.26804	1.26631	0	0	1.27685	0.225298	0.153604	1.09728	0.871108	0.149298	0	2.16674	1.18237	2.46668	0.283599	0.325647	0.386345	0.871578	1.58425	0.175326
circ_121694	0.754421	0.850507	0.745533	0.431745	0.606562	1.04638	1.16988	0.556999	1.45701	0.376052	1.86244	1.25924	0.484859	0.55158	1.02999	0.534497	0.525419	0.997083	0	0.73538	0.595887	1.12847	1.20895	0.796445	0.618495	1.35331	0.994024	1.47127	0.836232	0.63402	1.06636	1.25313	0.353403	1.43645	0.675893	0.460812	0.274319	1.08888	0	0	0.722246	1.18237	2.20703	1.03986	0.651293	0	1.1621	1.44023	0.350653
circ_65426	2.66949	1.13401	1.59757	2.95026	1.1373	1.64431	1.71583	1.5596	3.92271	2.78278	3.45881	1.51108	1.21215	2.04873	1.57527	3.56331	0.875698	1.79475	1.80243	2.45127	1.19177	3.4367	1.99739	3.24267	1.36069	2.15299	1.60573	1.20377	2.12274	0.815168	2.13273	1.63871	2.94502	2.39409	1.80238	0.307208	2.19455	0	0.89579	0.792653	1.44449	2.06915	6.36144	1.03986	3.09364	0.772689	3.19579	1.44023	1.22728
circ_114764	2.55342	2.12627	1.17155	3.382	0.909842	2.1675	2.18378	1.89379	3.58648	1.80505	4.52306	2.77032	1.13134	2.7579	1.75704	3.56331	2.0141	2.09387	2.05992	1.96101	1.34075	3.4367	2.73327	3.072	2.65953	3.5063	3.36439	4.07943	2.25139	1.26804	1.79949	1.44592	2.12042	2.87291	2.47827	1.38244	3.56615	1.74222	2.23948	0.990816	3.43067	3.84271	12.0738	2.36333	2.93082	2.1249	3.63158	3.60057	1.75326
circ_121640	0.580324	0.283502	0.426019	0.503703	0.454921	0.373706	0.0779922	0.1114	0.784543	0.601683	0.931219	0.377771	0.0808098	0.472783	0.181762	0.534497	0.17514	0	0	0.490254	0.893831	0.666823	0.578192	0.227556	0.371097	1.41482	1.22341	0.601883	0.836232	0.452871	0.266591	0.192789	0.353403	0.478818	0.450595	0	0.274319	0	0.298597	0.396326	1.62505	0.147797	1.81755	0.472665	0.325647	0	0.726315	0.144023	0.350653
circ_10411	0.290162	0.567005	0.639029	0.503703	0.530741	0.672671	0.155984	0.556999	1.79324	0.300841	0.665156	0.755542	0.323239	0.866769	0.24235	0.890828	0.525419	0.797666	1.02996	0.73538	0	0.564235	0.998694	0.568889	0.556645	0.676655	1.14695	0.200628	0.321628	0.271723	0.533182	0	0.589004	0.79803	0.675893	0.460812	0	0.871108	0.597193	0.792653	1.26393	0.738983	0.908777	0.661731	0.651293	0.386345	0.726315	0.144023	0.525979
circ_155289	0.348194	0.850507	0.319514	0.719575	0.227461	0.747413	0.467953	0.334199	0.784543	0.300841	1.19728	0.629618	0.242429	0.630377	0.848225	0.890828	0.875698	0.897375	1.54494	0.980507	0.446915	1.12847	0.73588	1.13778	0.247398	0.984226	0.611707	0.936263	0.57893	0.362297	0.533182	0.674763	1.06021	0.638424	1.57708	0	0.274319	0.653331	0.447895	0.59449	0.722246	1.03458	0.778952	0.850797	1.13976	0	0.145263	0.720114	0.350653
circ_148762	0.290162	0.283502	0.426019	0.359787	0.0758202	0.523189	0.389961	0	0.672465	0.676893	1.46334	0.881466	0.242429	0.315189	0.4847	0	0.437849	0.299125	1.02996	1.22563	0.297944	1.28235	0.788443	0.910223	0.371097	0.430599	0.22939	0.535007	0	0.271723	0.866421	0.867552	1.06021	0.638424	0	0.153604	0.274319	0.653331	0.597193	0.198163	0.902808	0.88678	0.778952	1.32346	0.651293	0.193172	1.30737	0.288046	0.525979
circ_97688	1.21868	0.354378	1.17155	1.15132	0.606562	0.448448	0.623937	0.668398	1.79324	0.827314	1.46334	1.51108	0.242429	1.18196	1.09057	0.178166	1.66383	0.897375	0	1.96101	1.19177	0.974588	0.946132	0.682667	0.556645	0.922711	0.611707	1.07001	0.128651	0.724594	0.733126	0.481974	1.76701	0.638424	0.675893	0.614416	0	0.435554	0.597193	0.396326	0.541685	0.44339	0.389476	0.378132	0.814116	0.965862	1.30737	0.864137	0.876631
circ_149329	9.8655	4.81954	5.00572	7.6275	7.35456	3.88655	9.51504	6.57258	12.6648	4.43741	8.64703	8.05912	5.49507	9.61325	6.3011	7.83929	8.49427	6.78016	5.66479	4.90254	6.40579	7.12988	7.3588	5.91645	5.31906	6.95109	10.7813	7.35635	5.33902	8.60455	7.86444	5.78368	6.83245	4.94779	8.78661	4.30091	7.1323	5.22665	3.88176	4.95408	7.22246	5.76407	8.43864	3.02506	7.48987	4.63614	5.81052	3.45655	5.96109
circ_152085	0.406227	1.06313	0.426019	0.359787	0.379101	0.896895	0.389961	0.445599	0.784543	0.150421	1.06425	0	0.242429	0.787972	0.605875	0.890828	0	0.897375	0	0.490254	0	0.718117	0.473066	1.13778	0.494796	0.615141	0.68817	0.267504	0.128651	0	0.266591	0.481974	0.824606	0.478818	0.450595	0.921624	0.548638	0	1.04509	0.792653	0.541685	0.591187	0.259651	0.283599	0.651293	0.386345	0.145263	2.01632	0.350653
circ_3537	1.21868	0.212627	0	1.36719	0.303281	0.149483	1.71583	0.334199	1.90532	0.225631	0.798188	0.251847	0.565669	1.41835	1.21175	1.06899	0.437849	0.897375	0.25749	0	0	2.20565	0.998694	0.796445	0.680344	1.84542	0.305853	0.535007	1.73679	1.08689	0.333239	0.674763	0	0.159606	0.675893	0.460812	0.548638	0	0.597193	0.792653	1.08337	0.738983	1.16843	0.189066	0.97694	0.579517	0.726315	0.864137	0.350653
circ_175826	0.406227	0.850507	0	0.935448	0.379101	0.672671	0.779922	0.556999	1.34493	1.12816	1.72941	0.881466	0.323239	0.393986	1.15116	0	1.22598	0.498542	0.514981	1.22563	0.148972	1.744	0.73588	0.682667	0.556645	0.553627	0.841097	1.9394	0.836232	0.63402	0	0.771158	0.353403	1.43645	0.225298	0.76802	0	1.52444	1.04509	0	0.902808	1.47797	1.0386	0.472665	1.62823	0.965862	0.726315	1.72827	0
circ_171740	0.928518	0.496129	0.21301	0.647618	0.227461	0.448448	0.545945	1.0026	1.34493	0.300841	0.399094	0.629618	0.242429	1.18196	1.21175	0.712662	1.22598	0.697958	0	0	0.297944	0.923294	0.525629	0.625778	0.247398	0.615141	0	0.535007	0.771907	0.63402	0.733126	0.289184	0.589004	0.638424	1.12649	0	0.274319	0.435554	0.746492	1.18898	1.62505	0.591187	1.0386	0.472665	0.48847	0.579517	0.581052	0.576091	0
circ_78662	0.870486	0.921383	0.426019	0.791533	0.303281	0.971636	1.87181	0.556999	1.45701	1.27858	1.06425	0.881466	0.808098	0.866769	0.787637	0.534497	1.31355	1.09679	1.02996	0.245127	0.893831	1.744	1.10382	1.87733	1.17514	1.10725	1.37634	1.00314	1.47949	1.44919	1.93279	0.578368	0.824606	0.638424	2.47827	1.07523	0.822957	1.30666	0.89579	0.59449	3.25011	1.03458	2.20703	1.03986	1.30259	0.772689	1.01684	0.432068	1.05196
circ_108996	1.10262	1.06313	0.639029	0.791533	0.454921	1.04638	1.24787	0.668398	2.0174	0.752104	0.665156	0.377771	0.808098	1.02436	1.81762	2.67248	0.700558	0.797666	0.514981	0.980507	0.297944	2.25694	0.73588	1.82045	1.66994	0.676655	0.382317	0.601883	1.15786	0.63402	0.733126	0	1.64921	1.91527	1.80238	1.07523	0	0.653331	0.447895	0	0.361123	0.738983	2.85616	1.1344	2.60517	0.772689	2.46947	1.72827	0.876631
circ_126448	0.754421	0.63788	0.532524	1.15132	0.303281	0.149483	0.311969	0.779798	1.0087	0.0752104	1.72941	0.881466	0.404049	0.315189	0.302937	0.890828	0.262709	1.09679	0.514981	0	0.893831	1.43623	0.998694	1.25156	0.494796	1.72239	0.611707	0.535007	0.900558	0.63402	0.799773	0.867552	0.353403	0.319212	0	0	0.822957	1.08888	0.746492	0	0	0.295593	2.0772	0.283599	1.46541	0	2.03368	0.720114	0.876631
circ_171603	1.04458	0.850507	0.745533	2.30264	1.28894	0.523189	1.16988	1.4482	2.0174	2.40673	1.99547	1.51108	0.404049	1.49715	0.908812	1.60349	0.525419	1.59533	0.772471	2.20614	1.34075	2.10306	1.8397	2.44622	0.618495	1.53785	0.22939	0	0.385953	0.543445	1.19966	0.674763	2.12042	1.11724	1.35179	0.460812	1.3716	1.95999	0.447895	1.58531	0.541685	0.88678	7.78952	0.850797	3.90776	0.965862	2.17895	3.1685	1.40261
circ_126114	0.464259	0.850507	0.21301	0.719575	0.682382	0.448448	0	0.556999	1.56909	0.977735	0.798188	1.76293	0.404049	1.81233	1.09057	1.78166	0.788128	0.59825	1.28745	0.980507	1.19177	1.59012	0.893569	0.739556	0.618495	1.10725	0.535244	1.33752	1.28651	0.724594	0.59983	0.771158	0.942407	2.23448	1.57708	0.307208	0.548638	0.435554	1.49298	1.98163	1.44449	0.88678	0.519301	0.472665	1.13976	0.772689	1.1621	1.8723	0.701305
circ_147007	0.696389	0.63788	0.745533	0.647618	0.606562	0.747413	0.857914	0.891198	1.34493	0.451262	2.39456	1.51108	0.242429	1.33955	0.9694	0.712662	0.700558	0.398833	0.25749	0.980507	0.148972	1.33365	0.946132	1.30844	0.680344	0.861197	1.91158	1.27064	1.60814	0.996316	1.19966	0.481974	0.706805	0.79803	0.901191	0.460812	1.09728	1.52444	0.597193	0	0.902808	1.03458	1.16843	0.94533	1.95388	1.73855	1.45263	0.864137	0.525979
circ_157252	0.406227	0.567005	0.745533	0.719575	0.682382	0.298965	0.545945	0.222799	0.672465	0.752104	0.266063	0.755542	0.484859	1.10316	0.363525	0.356331	0.437849	0.897375	0	0	1.34075	1.02588	0.841006	0.796445	0.309247	1.23028	0.152927	0.401256	0.257302	0.905742	0.799773	0	0.471204	0.319212	0.901191	0.153604	0	0.653331	0	0.396326	0.902808	0.295593	1.81755	0.661731	0	0	0.871578	0.432068	0.175326
circ_45648	0.696389	0.708756	0.319514	0.503703	0.303281	0.448448	0.935906	0.222799	1.0087	0.601683	0.665156	0.125924	0.404049	0.472783	0.4847	0.356331	0.612988	0.398833	0.25749	1.22563	0	1.17976	0.578192	1.30844	0.123699	1.10725	0.152927	0.668759	1.02921	0.271723	0.399887	0.867552	0.353403	0	1.12649	0.307208	0.548638	0.435554	0.298597	0.990816	0.541685	0.295593	1.16843	0.661731	0.48847	0.193172	0.435789	0	0.350653
circ_99394	0.812453	0.779632	0.532524	1.07936	0.379101	0.672671	0.701929	0.445599	1.34493	0	0.532125	0.251847	0.404049	1.02436	0.424112	0.712662	0.437849	0.697958	0.514981	0.490254	0	0.820705	0.946132	2.44622	1.29884	1.41482	1.37634	0.0668759	0.450279	1.26804	0.866421	0.867552	0.824606	0.638424	2.70357	0.460812	0.548638	0.653331	1.04509	0.792653	2.88898	0.88678	0.649126	1.89066	1.30259	0.193172	0.871578	0.288046	0.525979
circ_53489	1.74097	0.992258	2.1301	0.57566	0.985663	1.64431	1.79382	1.4482	2.35363	0.451262	1.19728	2.01478	1.29296	2.36391	1.81762	1.24716	2.8898	2.79183	2.31741	0.490254	0.744859	1.28235	1.78714	4.38045	1.54624	3.01419	0.994024	0.601883	0.385953	0.724594	0.999717	1.44592	1.06021	0.957636	1.80238	0.76802	2.46887	1.95999	0.597193	0	3.97235	4.4339	0.778952	1.1344	1.62823	1.15903	1.45263	1.58425	0.701305
circ_146215	1.39278	1.55926	1.06505	1.51111	1.28894	2.09276	1.09189	1.3368	1.90532	1.05294	3.72488	1.88886	0.727288	2.28512	1.63586	2.13799	1.7514	1.59533	2.83239	0	0.744859	1.23106	0.998694	2.61689	1.48439	1.59937	0.68817	0.869387	1.15786	1.08689	0.999717	1.44592	1.64921	1.59606	1.57708	1.53604	0.548638	0.871108	0.447895	0.792653	2.3473	1.18237	2.46668	0.94533	1.13976	0.965862	2.32421	2.01632	1.40261
circ_109809	1.21868	1.06313	0.745533	1.29524	0.834022	0.59793	2.33976	0.668398	2.80194	1.20337	1.99547	0.755542	0.404049	0.787972	1.09057	0.178166	1.22598	1.69504	1.80243	1.47076	1.48972	1.79529	1.15638	2.16178	0.804043	1.72239	1.83512	0.735635	1.09353	1.26804	1.06636	0.289184	0.942407	1.75567	1.57708	1.07523	1.92023	0.871108	0.746492	0.396326	0.902808	1.18237	1.94738	0.94533	0.97694	0.965862	0.435789	1.00816	0.350653
circ_65177	0.348194	0.212627	1.17155	0.431745	0.379101	0	0.623937	0.556999	1.0087	0.376052	1.19728	0	0.242429	0.787972	0.666462	0	1.13841	0.797666	0.25749	0.245127	0.148972	0.410353	0.788443	0.910223	1.23699	0.861197	0.305853	0.401256	0.707581	0.724594	0.466534	0	0.589004	1.91527	0	0	0.548638	0.435554	0.447895	0.59449	0.541685	0.591187	0.519301	0.756264	0.814116	0.965862	0.290526	0.288046	0.876631
circ_58377	0.522291	0.567005	0.639029	0.431745	0.303281	0.448448	0.701929	1.114	2.91402	0.902524	0.665156	0.629618	0.888908	1.02436	1.21175	2.49432	1.48869	0.997083	1.28745	0	0.595887	1.79529	1.52432	2.21867	0.927742	2.02997	0.91756	0.668759	1.15786	1.08689	0.59983	1.15674	0.471204	1.11724	0.675893	0.307208	0.822957	0.435554	1.34369	0	0.722246	0.591187	1.16843	0.756264	0	1.15903	1.01684	0.576091	1.22728
circ_95306	0.406227	0.567005	0.319514	0.28783	0.606562	0.298965	0.701929	0.1114	0.560388	0.902524	0.798188	0.755542	0.565669	0.0787972	0.424112	0.178166	0.350279	0.697958	0	0.245127	0	1.02588	1.31407	1.024	0.618495	0.799683	1.68219	1.07001	0.514605	1.08689	1.19966	0.771158	0.706805	0.319212	0.675893	0.614416	0	0	0	0.59449	0.541685	0.295593	1.16843	0.756264	1.79106	0.386345	0.581052	0.288046	0.525979
circ_112897	2.43736	0.354378	0	2.66243	2.12297	1.12112	1.63784	0.556999	2.0174	0	1.06425	2.6444	0.565669	1.65474	0.424112	2.49432	2.36438	0.498542	3.08989	0.490254	1.63869	0.923294	3.52171	3.29956	0.247398	1.04574	0.68817	1.60502	3.21628	0.63402	1.33296	1.15674	0	1.27685	1.35179	0.76802	1.09728	0.653331	0.746492	2.57612	3.25011	4.4339	0	0.756264	0	0.193172	0.290526	0.144023	1.05196
circ_141985	1.04458	1.84277	0.426019	1.51111	1.06148	0.896895	1.16988	1.4482	1.45701	0.376052	1.99547	1.51108	0.888908	1.33955	1.27234	1.95982	1.22598	1.09679	1.02996	0	0.893831	0.923294	1.05126	1.08089	0.494796	0.738169	0.841097	1.47127	0	1.26804	0.933069	0.481974	2.12042	0.79803	0.901191	0.153604	0.548638	0.653331	1.19439	0.59449	1.62505	0.738983	1.94738	0.472665	0.97694	1.35221	2.61473	1.44023	0.701305
circ_162159	0.812453	0.425254	0.745533	0.719575	0.454921	0.896895	0.467953	0.445599	0.560388	1.12816	2.26153	0.881466	0.646478	0.945566	0.72705	1.24716	0.788128	0.997083	0.514981	0.73538	0.595887	2.76988	1.10382	2.048	0.804043	0.553627	0.994024	0.267504	0.964884	0.63402	0.59983	0.385579	1.06021	0.957636	0.675893	0.76802	0	2.17777	0.746492	0.396326	0.722246	1.47797	3.63511	1.03986	1.62823	1.15903	0.435789	2.30436	1.05196
circ_104954	1.62491	1.41751	1.06505	1.8709	0.985663	0.672671	1.71583	1.3368	3.36233	0.977735	1.99547	0.629618	1.13134	1.81233	1.75704	2.13799	1.83897	2.393	2.05992	1.22563	2.08561	3.02635	1.99739	2.38933	0.804043	2.02997	1.37634	1.00314	1.35084	0.724594	1.33296	1.54232	2.00262	1.43645	1.57708	0.76802	2.46887	2.8311	1.04509	2.57612	2.88898	2.06915	3.24563	1.418	2.1167	1.35221	1.74316	3.88862	2.10392
circ_108553	2.84359	2.33889	2.98213	4.17354	0.909842	1.94327	3.74362	2.33939	6.38842	2.78278	6.3855	4.53325	1.13134	4.80663	3.21114	2.85065	4.46606	5.08512	4.11985	3.43177	1.93663	6.0527	4.25759	5.12	3.64912	3.9369	4.74073	3.6113	3.0233	3.71354	3.73228	3.18103	4.24083	3.83055	4.73125	1.07523	3.29183	3.26665	3.28456	1.78347	4.15291	4.13831	8.82812	3.78132	4.72187	2.89759	8.71578	4.32068	2.98055
circ_30400	0.696389	0.496129	0.639029	0.719575	0.0758202	0.971636	0.935906	0.334199	2.12947	0.300841	1.33031	0.755542	0.16162	0.55158	0.545287	0.712662	0.963267	1.59533	0.772471	0	0.148972	1.64141	1.20895	1.08089	0.432946	1.2918	2.21744	1.40439	1.02921	0.63402	0.999717	0.867552	0.235602	0.159606	0.225298	0	0.822957	0.435554	0.597193	0.198163	1.08337	1.03458	1.94738	0.850797	1.79106	0.965862	1.1621	0.864137	0.525979
circ_147019	0.754421	0.141751	0.639029	0.647618	0.303281	0.448448	0.701929	0.334199	0.896621	0.225631	0.798188	0.503695	0.242429	1.02436	0.666462	0.712662	0.350279	0.398833	0	1.47076	0.446915	1.28235	1.20895	1.08089	0.618495	1.16877	2.14097	1.47127	0.321628	0.724594	0.333239	0	0.589004	0.319212	0.225298	0.460812	0.274319	0.435554	0	1.18898	0.722246	0.591187	1.5579	0.567198	0.48847	0.772689	0.581052	1.29621	0.701305
circ_96890	1.10262	0.283502	0.958543	0.719575	0.379101	0.373706	1.0139	0.779798	0.896621	0.827314	0.532125	0.629618	0.404049	0.472783	1.09057	0.178166	0	1.1965	0.514981	0.73538	0.744859	0.359059	0.998694	1.024	0.680344	0.799683	0.305853	0.735635	1.02921	0.63402	0.933069	0	0.353403	1.11724	0.450595	0.460812	0	0.653331	0.149298	0.990816	0.722246	1.03458	0.649126	0	0.162823	0.386345	0.435789	0	0.350653
circ_83989	0.696389	0.496129	0.21301	0.719575	0.454921	0.822154	0.545945	0.556999	1.56909	0.451262	2.26153	0.881466	0.323239	1.49715	0.545287	0.178166	0.700558	0.697958	1.28745	0	1.19177	0.974588	0.73588	0.853334	0.927742	0.799683	0.841097	1.07001	1.67246	0.815168	1.19966	0.289184	0.589004	0.79803	0.901191	0	0	0.435554	0.746492	0.792653	0.180562	0.88678	1.16843	1.22893	0.814116	0.965862	1.45263	0.576091	0.701305
circ_147013	0.406227	0.141751	0.21301	0.503703	0.530741	0.373706	0.545945	0.445599	1.0087	0.150421	0.665156	1.51108	0.646478	0.945566	0.605875	0.356331	0.700558	0.498542	0.25749	0.245127	0.297944	0.871999	1.15638	1.42222	0.865893	0.738169	0.611707	1.07001	1.02921	0.724594	0.933069	0.385579	1.06021	0.159606	0.450595	0.153604	0	0	0.149298	0.792653	0.541685	1.03458	1.29825	0.661731	0.814116	0.193172	0.581052	0	0.175326
circ_35276	0.98655	1.06313	0.958543	1.00741	0.530741	1.04638	1.40386	1.2254	1.34493	0.977735	2.1285	1.00739	0.808098	1.81233	1.39351	0.890828	0.788128	1.79475	0.25749	1.96101	1.34075	2.30823	2.31277	1.64978	0.742194	1.2918	0.45878	1.07001	0.771907	1.08689	1.46625	0.385579	1.64921	0.957636	1.12649	0.76802	0.822957	0.871108	0	0.59449	1.26393	1.18237	2.72633	1.1344	1.79106	0	0.871578	1.44023	0.701305
circ_132720	0.754421	0.567005	0.639029	1.00741	0.454921	1.19586	0.701929	0.668398	1.90532	0.752104	1.06425	1.51108	0.646478	0.787972	0.545287	0.534497	0.700558	0.897375	0.772471	0.73538	0.595887	1.02588	0.788443	0.796445	0.680344	1.35331	1.07049	0.535007	0.836232	1.53976	1.3996	0.867552	0.942407	0.159606	0.901191	0	0	0.653331	0	0.396326	0.180562	0.738983	1.16843	0.94533	0.48847	1.15903	0.581052	0.720114	0.876631
circ_99219	1.50884	2.05539	1.91709	1.72698	1.5164	0.896895	1.40386	2.22799	4.37103	2.48194	4.52306	3.14809	0.888908	2.36391	2.78702	2.67248	2.10167	3.19067	3.60487	1.22563	1.63869	4.61647	3.62684	2.61689	2.16473	3.44479	1.98805	2.47441	1.41516	3.80412	2.19938	1.15674	4.94764	3.51133	1.35179	0.460812	0.548638	3.70221	1.04509	0.990816	3.25011	1.47797	9.2176	4.25399	2.60517	0.965862	3.19579	1.8723	2.62989
circ_75168	0.406227	0.708756	0.426019	0.359787	0.379101	0.448448	0.545945	0.222799	1.56909	0.225631	1.33031	0.881466	0.808098	0.55158	0.666462	0.534497	0.700558	0.398833	0.25749	0.73538	0.297944	0.820705	0.73588	0.284445	0.185548	0.615141	1.22341	0.33438	0	0.543445	0.733126	0	1.29581	0.79803	0	0.153604	0.822957	0.653331	0.298597	0.792653	1.26393	0.591187	0.908777	0.472665	1.13976	0.193172	0.435789	0.432068	0.350653
circ_131680	2.49539	0.992258	1.17155	2.95026	0.834022	2.24224	2.26177	1.3368	3.13817	2.85799	4.78913	2.6444	1.85863	1.73354	2.54467	2.31615	1.7514	2.89154	2.31741	2.20614	2.68149	3.59059	2.99608	1.59289	0.927742	2.46056	2.52329	1.87253	2.38005	2.53608	2.53262	1.7351	2.47382	2.5537	3.37947	1.22883	0.822957	1.08888	2.23948	2.37796	2.70842	2.66034	5.32284	2.07973	2.93082	1.93172	3.05052	2.59241	1.05196
circ_56078	3.7721	2.19714	3.08864	4.60528	3.86683	3.36336	4.28957	4.45599	4.59518	5.49036	9.84432	5.03695	4.52535	3.15189	4.48347	3.56331	3.94064	4.786	4.63483	5.14766	3.42635	6.00141	5.88704	4.03911	3.27802	4.55204	6.04061	4.88194	4.50279	4.34756	4.93194	3.95218	4.94764	4.30936	2.70357	2.30406	4.11479	4.57332	2.53807	3.56694	2.88898	3.39932	11.2948	4.06492	4.72187	3.67028	5.81052	2.73643	3.85718
circ_75776	0.754421	0.425254	0.745533	0.719575	0.303281	1.04638	1.40386	1.3368	1.34493	1.27858	1.72941	1.13331	0.323239	2.60031	0.666462	0.890828	1.13841	1.39592	2.5749	0.980507	3.42635	1.43623	2.15508	0.739556	1.91733	0.738169	0	1.07001	1.02921	0	0.59983	0.674763	1.53141	1.91527	0.450595	0.76802	0	1.08888	0.447895	1.18898	0.541685	1.92136	2.72633	1.79613	0.97694	0.579517	3.19579	1.15218	1.40261
circ_59896	1.10262	0.779632	2.1301	2.08677	0.606562	1.56957	2.0278	2.11659	2.57778	1.50421	1.99547	1.63701	0.565669	2.9155	1.4541	1.60349	1.05084	3.48979	1.28745	2.45127	1.34075	3.07765	2.99608	2.048	2.22658	1.47634	2.14097	1.60502	0.771907	1.72091	2.13273	0.578368	1.41361	2.5537	1.80238	1.53604	1.92023	0.871108	1.49298	1.78347	1.80562	1.47797	1.42808	3.02506	2.1167	0.965862	1.45263	2.88046	1.57794
circ_86754	0.870486	0.567005	0.639029	0.719575	0.379101	1.2706	0.857914	0.668398	2.57778	0.225631	1.06425	0.881466	0.404049	1.26075	0.4847	1.06899	0.788128	1.69504	1.28745	0.73538	1.0428	1.79529	0.525629	1.64978	0.804043	1.35331	0.68817	1.07001	0.192977	0.724594	0.999717	0.481974	0.353403	0.957636	1.12649	0.76802	0.822957	0.217777	0.746492	1.18898	1.44449	2.36475	3.89476	0.756264	1.13976	1.15903	1.59789	1.15218	0.876631
circ_38482	0.348194	0.425254	0.745533	1.00741	0.530741	0.523189	0.545945	0.891198	1.12078	0.451262	0.798188	0	0.323239	0.393986	0.4847	0.712662	0.788128	0.897375	0.514981	0.980507	0.744859	0.820705	1.05126	1.024	0.432946	0.676655	0.152927	0.601883	0.450279	0	0.733126	0.0963947	0.706805	0.478818	0.675893	0.153604	0.274319	0.653331	0	0.792653	0	0.88678	2.85616	0.94533	0	0.193172	1.74316	1.58425	0.525979
circ_138700	0.522291	0.354378	1.06505	1.07936	0.379101	0.448448	0.311969	0.779798	0.44831	1.27858	1.06425	0.629618	0.404049	1.02436	1.09057	0.178166	0.612988	1.79475	0.514981	0.73538	0.446915	0.564235	0.73588	0.398222	0.927742	0.861197	0.764634	0	1.09353	0	0.799773	0.289184	0.235602	0.159606	0.450595	0.921624	0	0.217777	0.597193	0.198163	0.541685	0	0.519301	0.094533	0.814116	0.193172	0.435789	0.432068	0.701305
circ_35040	0.406227	0.283502	0.426019	0.359787	0	0.448448	0.467953	0.334199	0.224155	0.601683	0.399094	0.251847	0	0.472783	0.424112	0	0.700558	1.1965	0	0	0.595887	0.615529	1.20895	0.341333	0.556645	1.2918	1.75866	0.468132	0.514605	0.905742	0.933069	0.385579	0.824606	0.638424	1.35179	0	0	0.217777	0	0.396326	0.180562	0.88678	0.519301	0.378132	0	0.579517	0	1.15218	0
circ_159706	4.64259	1.77189	3.19514	2.51851	3.56355	2.09276	6.23937	5.34719	23.9846	4.43741	9.97735	5.91841	3.79806	7.64332	6.48286	3.20698	4.20335	3.09096	3.86236	5.88304	4.32018	4.20612	6.14986	1.99111	2.72138	4.92113	8.41097	6.35321	5.59632	4.80043	5.53177	6.07287	7.06805	3.19212	1.57708	1.07523	2.74319	5.22665	5.67334	5.74673	1.98618	4.5817	6.23161	2.17426	3.25647	7.14738	8.42526	2.30436	3.3312
circ_25520	2.90162	3.40203	3.51466	3.16613	1.28894	5.53085	2.65173	3.45339	1.79324	5.18951	5.05519	5.41472	0.808098	6.77656	2.12056	6.2358	6.12988	4.88571	2.83239	4.90254	2.68149	6.87341	4.31015	3.52711	2.59768	3.5063	2.75268	1.60502	4.18116	0.543445	2.26602	1.63871	1.53141	2.5537	6.53363	2.91848	1.3716	2.17777	5.67334	6.14306	2.52786	1.77356	6.75092	2.93052	4.2334	3.4771	2.76	5.18482	2.10392
circ_5978	0.696389	0.567005	0.319514	0.719575	1.36476	1.42008	0.857914	0.891198	1.0087	0.676893	1.46334	0	0.484859	0.630377	0.302937	0	0.350279	0.398833	1.54494	0.73538	1.19177	0.666823	0.36794	0.568889	0.247398	1.04574	0	0.601883	0.385953	0.271723	0.266591	0	0.589004	0.79803	0	0	1.09728	0.435554	0.298597	0	1.62505	0.88678	0.778952	0.661731	1.30259	0.772689	0	1.15218	0
circ_153254	9.57534	6.16618	9.79844	11.1534	5.23159	8.66999	8.57914	8.91198	16.1392	8.27314	17.5601	9.69612	5.49507	10.2436	10.3605	11.5808	8.4067	7.77725	14.162	7.84406	7.59756	16.6706	11.4061	10.9227	12.8647	18.0851	11.0872	12.2383	7.07581	10.2349	6.59813	9.44668	10.8377	12.9281	7.43482	7.5266	9.05253	11.3244	6.41983	6.73755	12.8199	16.4054	19.8633	12.1948	8.95528	4.63614	9.73262	9.64953	9.81827
circ_97540	1.10262	1.27576	0.639029	1.58307	0.530741	0.896895	0.623937	0.891198	1.56909	0.451262	1.72941	1.76293	0.565669	1.10316	0.545287	1.06899	0.788128	1.09679	0	0.73538	0.893831	1.23106	0.998694	0.625778	0.804043	2.27602	1.07049	1.6719	1.35084	1.26804	1.33296	0.867552	0.942407	0.319212	0	0	0.548638	0.653331	0	0.396326	1.44449	0.88678	1.68773	0.189066	0.651293	0.772689	0.290526	0.576091	1.40261
circ_132848	0.406227	0.283502	0.21301	0.57566	0.834022	0.59793	0.623937	0.556999	1.0087	0.451262	0.133031	0.503695	0.484859	0.945566	0.605875	0.534497	0.612988	1.49562	0.514981	0.245127	1.0428	0.564235	0.262814	1.42222	0.371097	0.553627	0.91756	1.27064	0.450279	1.35861	1.19966	0.771158	0.353403	0.478818	1.80238	0.307208	0.822957	0.217777	0.298597	0.198163	0.722246	0.44339	1.29825	0.567198	0.97694	0.193172	0	1.44023	0.701305
circ_175607	6.61569	3.11853	2.87563	6.40422	2.35043	2.84017	3.35366	2.22799	8.62997	4.06136	8.9131	3.65179	1.69701	4.33384	2.84761	4.45414	4.02821	4.38717	2.05992	2.45127	2.08561	6.87341	5.04604	5.74578	2.47398	7.19715	4.51134	3.67818	4.30981	3.44182	8.06438	2.89184	6.47905	2.87291	3.37947	1.07523	4.93774	3.26665	1.19439	2.97245	4.33348	2.95593	7.78952	2.36333	6.02446	3.67028	5.52	3.1685	2.80522
circ_1023	2.43736	1.41751	1.59757	1.72698	1.1373	1.49483	1.71583	2.11659	4.59518	1.80505	2.1285	1.25924	1.13134	1.41835	2.24174	1.60349	0.437849	2.49271	1.02996	1.96101	0.893831	2.87247	2.52302	2.73067	1.60809	4.3675	2.52329	1.6719	1.47949	2.98895	2.66591	0.578368	1.06021	1.59606	1.35179	0.614416	1.92023	1.52444	2.68737	0.990816	1.98618	1.33017	1.42808	1.418	2.27953	1.54538	1.45263	2.44839	1.75326
circ_159728	5.9193	1.91364	2.2366	2.73439	1.5164	1.94327	3.27567	2.89639	6.5005	1.35379	3.72488	1.38516	1.69701	2.20632	2.66585	2.85065	2.71466	3.09096	2.5749	1.22563	1.63869	4.71906	2.20764	7.05422	3.27802	3.56782	1.29988	2.20691	1.47949	4.43814	2.53262	1.54232	1.17801	4.46897	2.47827	1.07523	1.64591	2.17777	1.79158	1.58531	3.43067	2.80814	2.46668	2.17426	1.30259	0.772689	0.581052	3.1685	1.22728
circ_165498	0.522291	1.27576	0.852038	0.935448	0.682382	0.59793	1.32587	0.891198	1.79324	0.376052	2.39456	2.26663	0.484859	1.26075	0.545287	1.60349	0.612988	0.997083	0.514981	0	1.0428	1.79529	1.36663	1.19467	1.11329	0.861197	2.2939	0.535007	0.643256	0.996316	1.06636	0.963947	1.53141	1.91527	0.675893	0	0.274319	1.52444	0.597193	0.792653	1.44449	2.21695	5.45266	1.03986	1.46541	1.54538	2.61473	0.432068	1.57794
circ_118171	0.638356	0.850507	0.639029	0.791533	0.834022	0.822154	1.16988	0.891198	1.23285	0.601683	0.931219	0.629618	0.727288	1.81233	0.9694	1.24716	1.05084	0.997083	1.80243	0.73538	0.446915	1.28235	0.893569	0.739556	0.742194	0.615141	1.75866	0.668759	0.514605	0.996316	0.533182	0.771158	0.353403	2.39409	0.225298	0.921624	0.822957	1.30666	0	0.792653	0.722246	1.33017	1.81755	1.98519	1.30259	0.772689	1.30737	0.720114	0.525979
circ_15775	0.522291	0	0.319514	0.935448	0.454921	0.373706	0.389961	0	0.672465	0.526472	0.798188	1.38516	0.16162	0.709174	0.363525	0.178166	0.17514	0.398833	0.772471	0.73538	0	1.38494	0.788443	0.568889	0.865893	0.738169	0	0.668759	0.771907	0.271723	0.466534	0.385579	0.471204	0.638424	1.35179	0.460812	1.09728	0.435554	1.04509	0.792653	0.722246	0.738983	1.16843	0.850797	0.48847	0.579517	0.581052	1.00816	0
circ_89180	0.98655	0.708756	1.38456	1.51111	0.985663	0.822154	1.16988	1.5596	2.12947	1.72984	1.99547	1.88886	0.808098	1.41835	1.81762	0.890828	1.7514	1.69504	1.28745	0.73538	2.68149	1.64141	1.52432	1.25156	1.42254	1.53785	2.67622	2.47441	0.964884	2.62665	2.06608	0.771158	1.41361	1.11724	0.225298	1.07523	0.822957	0.871108	0.746492	1.98163	3.43067	0.44339	1.29825	1.1344	0.325647	0.579517	1.1621	0.576091	1.22728
circ_157905	1.27671	0.921383	2.2366	1.72698	1.36476	3.21387	1.79382	1.4482	3.25025	3.08362	1.99547	1.63701	0.484859	2.44271	1.87821	1.42532	1.48869	2.09387	2.31741	1.47076	1.48972	2.25694	3.52171	3.01511	2.35028	1.35331	1.22341	2.94254	1.47949	2.26436	1.46625	1.15674	1.53141	1.59606	2.47827	2.91848	1.64591	2.17777	1.79158	0.792653	3.97235	3.69492	6.62109	3.02506	2.1167	1.93172	2.90526	1.72827	1.40261
circ_126133	0.348194	0.567005	0.639029	0.719575	0.303281	1.12112	1.16988	0.222799	0.784543	0.300841	0.665156	0.251847	0.646478	0.945566	0.424112	0.534497	0.437849	0.398833	2.05992	0.490254	0	1.38494	0.841006	0.682667	1.17514	1.16877	0.0764634	1.07001	0.771907	0.452871	0.933069	0.481974	0.589004	0.478818	1.35179	0	0.548638	0	0.597193	0.792653	1.98618	0.591187	1.42808	1.03986	0.97694	0.386345	0.435789	1.29621	0.525979
circ_118995	0.348194	0.354378	0.319514	0.57566	0.985663	0.672671	0.623937	0.668398	1.0087	0.451262	0.931219	0.503695	0.323239	0.709174	0.605875	0.534497	0.700558	1.29621	0	0.245127	0.893831	0.410353	0.946132	1.024	0.247398	0.922711	1.75866	0.401256	0.321628	1.26804	0.799773	0	0.353403	0.638424	0.901191	0.307208	0	0	0.746492	0	0.541685	0.44339	1.29825	0.189066	0.162823	0.193172	0.726315	0.864137	0.525979
circ_13533	0.23213	0.63788	0	0.215872	0.454921	0.373706	0.233976	0.334199	0	0.902524	1.72941	0.377771	0	0.787972	0.302937	0.534497	0.17514	0	0.514981	0	0.148972	0.512941	0	0.568889	0.556645	0.676655	2.2939	0	0.385953	0	0	1.92789	0	0.319212	0	0.76802	0	1.08888	0	0.396326	0.541685	0.295593	1.94738	1.32346	0	0	0.145263	0.288046	0
circ_96831	1.799	1.06313	1.38456	1.00741	0.379101	0.672671	2.41776	1.3368	2.91402	0.827314	2.26153	1.76293	1.13134	2.8367	1.9388	0.890828	1.83897	2.49271	1.54494	0	0.744859	2.616	2.47045	1.13778	1.29884	1.53785	1.68219	1.9394	0.514605	2.62665	1.59955	1.44592	2.35602	0.957636	1.35179	0	1.3716	1.52444	0.746492	0.990816	1.26393	1.33017	1.16843	0.756264	0.97694	1.35221	0.871578	1.15218	1.05196
circ_149073	1.27671	0.63788	1.49107	0.503703	0.15164	0.373706	1.48185	1.4482	1.79324	1.429	1.19728	0.629618	0.404049	1.18196	1.27234	0.712662	1.13841	0.797666	0	0.73538	0.893831	1.84659	1.31407	0.853334	1.29884	0.676655	0.382317	0.668759	0	0.724594	1.5329	0.481974	1.64921	1.75567	1.35179	0.153604	0.822957	0.435554	0.597193	0.59449	1.44449	0.738983	0.259651	0.472665	0.814116	0.386345	1.01684	0.720114	0.876631
circ_130056	1.21868	0.567005	0.958543	0.86349	0.985663	0.224224	0.857914	1.7824	1.34493	0.526472	1.72941	1.00739	1.13134	1.49715	0.908812	0.890828	1.48869	1.1965	0	0.490254	1.48972	1.79529	1.36663	0.170667	0.804043	1.41482	1.91158	1.53815	0.192977	1.72091	1.19966	0.481974	1.29581	1.27685	0.225298	0.153604	1.09728	0	0.149298	0.396326	1.44449	0.44339	0.778952	0.850797	0.814116	0.579517	1.01684	0.720114	0
circ_83409	0.98655	0.63788	0.745533	0.57566	1.06148	0.224224	0.545945	1.4482	2.80194	0.300841	0.931219	0.881466	0.565669	1.33955	0.4847	0.534497	0.875698	0.997083	1.54494	0.490254	0.893831	1.744	1.78714	0.512	0.680344	0.984226	0.68817	0.936263	0.450279	0.905742	0.999717	0.867552	1.53141	0.478818	1.12649	0.153604	1.09728	1.30666	0.597193	0.396326	2.3473	1.47797	0.649126	0.850797	1.46541	0.193172	0.435789	0.432068	0.701305
circ_105253	0.174097	0.567005	0.106505	0.359787	0.303281	0.822154	0.155984	0	0.44831	0.601683	1.72941	0.503695	0.969718	1.65474	0.605875	0.178166	0.17514	0.199417	0	0.245127	0	1.43623	0.73588	0.568889	0.371097	0.123028	1.29988	0	0.0643256	1.26804	0.59983	0.578368	0.471204	0.478818	0.901191	0.153604	0	1.30666	0.447895	0.59449	0.361123	0.738983	3.11581	0.378132	0.651293	2.1249	1.01684	0.288046	0
circ_116244	1.62491	2.69327	0.532524	0.791533	1.21312	1.42008	1.09189	1.2254	3.25025	0.601683	3.32578	0.755542	1.21215	2.04873	2.18115	1.60349	1.05084	2.99125	1.54494	1.47076	1.48972	3.4367	1.47176	2.33245	0.865893	0.738169	2.2939	1.60502	1.22219	2.4455	1.5329	1.8315	2.94502	0.79803	3.60476	0.921624	0.548638	2.61332	2.23948	2.37796	1.08337	1.33017	2.98598	2.74146	1.62823	1.54538	2.17895	1.72827	2.27924
circ_64017	3.59801	4.39429	1.59757	4.67724	5.00413	2.46646	3.82162	3.45339	7.73335	2.33152	7.58278	4.65918	2.82834	4.96422	3.81701	4.81047	5.16662	7.27871	5.66479	2.45127	5.06504	6.56564	4.0999	5.06311	2.53583	4.49053	6.80524	3.47755	2.70167	5.07216	5.66506	1.54232	4.35863	5.74582	5.18185	2.15046	7.95525	3.70221	3.73246	3.36877	4.15291	4.13831	9.34742	7.08998	4.72187	3.09076	4.64842	4.60873	1.75326
circ_117178	1.56687	1.06313	0.958543	2.73439	1.66804	1.34534	2.26177	1.114	2.91402	2.33152	2.79366	1.38516	1.45458	1.96993	1.4541	3.20698	1.66383	1.69504	1.02996	1.47076	1.63869	3.488	2.68071	2.27556	2.41213	1.23028	3.89963	1.80565	2.44437	1.81148	3.59898	2.60266	2.47382	3.83055	1.57708	0.76802	1.3716	1.95999	0.746492	2.17979	1.26393	3.54712	5.58249	1.60706	2.768	2.31807	1.88842	1.29621	1.22728
circ_80244	0.98655	0.779632	0.852038	0.935448	0.682382	0.822154	1.48185	0.556999	0.560388	0.752104	1.19728	1.00739	0.484859	1.33955	1.81762	1.24716	1.22598	1.29621	0.772471	0.73538	0.148972	1.23106	1.15638	1.536	0.680344	0.984226	0.994024	1.53815	1.02921	1.08689	1.86614	1.06034	0.706805	0	0	0	0.548638	0.653331	0.447895	0.396326	1.08337	0.88678	1.68773	0	0.97694	0.965862	0	0.864137	0.525979
circ_102525	1.21868	1.55926	0.639029	1.65502	0.606562	1.34534	2.0278	1.3368	2.68986	1.12816	1.99547	1.38516	0.727288	1.49715	0.848225	0.356331	1.57626	1.99417	0.772471	1.71589	0	2.30823	1.8397	1.82045	0.742194	1.84542	1.29988	0.668759	1.15786	1.53976	1.19966	0.867552	1.29581	1.43645	1.80238	0.921624	0.274319	0.653331	0.746492	0.59449	1.08337	0	2.85616	1.51253	1.62823	0.386345	0.726315	0.864137	0.175326
circ_123138	0.928518	0.779632	0.958543	1.29524	0.834022	0.672671	1.63784	0.668398	2.24155	1.88026	3.19275	2.26663	0.888908	2.36391	0.848225	0.534497	1.40112	1.1965	1.54494	0	0.893831	1.43623	1.05126	1.93422	0.927742	1.41482	0.91756	0	1.54381	0.724594	1.26631	0.674763	0.942407	1.11724	1.57708	0.76802	0	0.435554	0.149298	0.792653	1.62505	0.88678	1.94738	0.94533	1.46541	0.965862	0.581052	1.72827	1.05196
circ_143425	0.696389	0.992258	0.852038	0.57566	0.454921	0.896895	0.857914	0.445599	1.12078	0.376052	1.59638	1.13331	1.13134	1.73354	0.545287	1.78166	0.350279	0.59825	1.02996	0.73538	0.744859	1.94918	1.10382	1.19467	2.10288	0.615141	1.37634	0.735635	0.707581	0.905742	0.666478	1.63871	0.706805	1.59606	1.57708	0.76802	0.274319	1.30666	0.447895	0.396326	1.08337	1.03458	1.0386	1.22893	1.13976	0	0	1.15218	0.175326
circ_75751	0.754421	0.708756	0.532524	1.07936	0.303281	0.523189	0.779922	0.556999	1.23285	0.827314	1.99547	0.755542	0.565669	0.630377	0.666462	1.42532	0.262709	1.09679	2.31741	0.490254	0.148972	2.00047	0.946132	1.536	0.927742	1.41482	1.98805	0.802511	1.22219	0.905742	1.33296	0.481974	0.824606	1.11724	0	0.307208	0.822957	0.217777	0.746492	0.792653	2.16674	1.92136	2.46668	2.07973	1.79106	1.54538	2.03368	0.576091	0.701305
circ_68592	0.638356	0.212627	0	0.647618	0.227461	0.298965	0.389961	0.222799	0.672465	0.225631	0.931219	0.503695	0.242429	0.472783	0.72705	0.356331	0.0875698	0.897375	0	0.245127	0.595887	0.820705	0.998694	0.512	0.309247	1.04574	0.91756	0	0.707581	0.452871	1.86614	0.192789	0.471204	0.478818	0.450595	0	0.274319	0.435554	0.298597	0.59449	0	1.03458	1.42808	0.661731	1.13976	0.772689	1.74316	0.144023	0.525979
circ_9377	0.406227	0.63788	0.532524	0.719575	0.0758202	0.523189	0.155984	0.668398	0.560388	0.451262	1.46334	0.503695	0.0808098	0.630377	0.545287	0.534497	0.262709	0.398833	0	0.490254	0.446915	1.38494	0.893569	0.682667	0.804043	0.553627	0.22939	0.33438	0.385953	0.543445	0.866421	0.289184	0.235602	0.319212	0.901191	0.460812	1.09728	0.435554	0.746492	0	1.08337	1.03458	1.68773	1.1344	0.48847	1.15903	0.581052	0.432068	0
circ_7763	0.928518	2.12627	1.27806	0.86349	0.682382	1.34534	1.32587	0.556999	3.02609	0.752104	2.52759	2.1407	0.888908	1.81233	1.51469	1.06899	0.963267	0.997083	1.80243	1.71589	1.19177	1.33365	0.841006	1.47911	1.17514	1.84542	1.4528	1.00314	0.964884	1.53976	1.59955	1.15674	1.41361	1.75567	0.675893	0.614416	1.3716	1.30666	0.298597	0	2.70842	1.03458	1.68773	2.07973	1.30259	0.772689	0.581052	1.72827	1.40261
circ_169870	0.696389	0.63788	0.958543	0.791533	0.379101	0.373706	0.701929	0.445599	1.0087	0.676893	0.931219	0.503695	0	0.709174	0.363525	0.712662	0.0875698	0.59825	0.25749	0.490254	0	1.59012	1.36663	1.25156	0.432946	0.553627	0.611707	0.802511	0.385953	0.905742	1.13301	0.481974	0.942407	0.319212	0.901191	0	0.822957	0.217777	0	0	1.26393	0.44339	0.519301	0.378132	0.97694	0.965862	0.581052	0.432068	0.175326
circ_75716	0.290162	0.496129	0.852038	0.935448	0	0.672671	0.545945	0.556999	1.45701	0.376052	1.59638	0.251847	0	0.55158	0.424112	0.534497	0.525419	0.797666	0.772471	0	0	0.923294	0.630754	1.024	0.432946	0.861197	0.841097	0.33438	0.450279	0.181148	0.533182	0.192789	0.589004	0.79803	1.12649	0.307208	0.274319	1.30666	0.746492	0.59449	1.62505	1.18237	1.42808	1.32346	0.48847	0.772689	1.1621	0.288046	0.701305
circ_19864	0.522291	0.496129	0.426019	1.51111	0	0.298965	0.935906	0.779798	1.23285	0.601683	1.59638	0.881466	0.484859	0.787972	0.848225	0.712662	0.700558	0.797666	2.31741	1.47076	0.744859	1.38494	0.788443	0.853334	0.989592	0.984226	1.68219	1.53815	1.22219	0.543445	0.999717	1.34953	0.471204	0	0.901191	0.921624	0.822957	0	1.19439	0.792653	0.361123	0.88678	2.0772	0.850797	1.46541	0.772689	0.871578	1.58425	0
circ_87759	2.66949	2.9059	1.38456	3.23809	0.909842	2.39172	3.58764	2.11659	5.71596	3.53489	5.72035	2.77032	1.77782	4.09745	2.96879	4.27597	3.06494	1.79475	3.08989	3.43177	1.63869	7.7967	4.88835	4.66489	2.96878	4.3675	3.44085	2.94254	2.18707	1.72091	2.9325	3.663	1.76701	2.39409	2.92887	1.53604	1.92023	5.00887	2.68737	2.77428	7.40302	4.87729	8.95795	3.78132	3.58211	3.09076	4.35789	4.46471	3.15587
circ_177929	0.812453	1.20489	0.426019	1.00741	0.454921	0.373706	0.779922	0.779798	1.79324	0.0752104	0.532125	1.51108	0.242429	1.65474	0.302937	0.890828	0.963267	1.1965	0.772471	0.490254	1.48972	0.974588	0.893569	0.739556	0.680344	1.04574	2.06451	0.668759	0.385953	1.35861	1.06636	0.771158	0.471204	1.75567	1.12649	0	1.3716	1.08888	0	0.396326	1.26393	1.62576	1.42808	0.661731	1.46541	0.386345	0.435789	1.29621	0.350653
circ_103205	0.348194	0.708756	0.852038	0.86349	0.682382	1.12112	0.935906	0.668398	0.784543	0.827314	1.19728	0.629618	0.888908	0.709174	1.75704	0.534497	1.05084	1.59533	1.28745	0	0.595887	0.923294	1.52432	2.67378	1.11329	1.59937	1.98805	0.869387	1.22219	0.815168	0.399887	1.06034	0.824606	0	1.80238	0	0	0.871108	1.19439	1.38714	0.902808	1.03458	1.68773	0.94533	0.814116	0.579517	0.290526	0.576091	0
circ_18491	1.04458	1.41751	0.532524	0.503703	1.1373	0.896895	1.09189	0.556999	1.56909	0.827314	1.06425	0.881466	0.646478	0.55158	1.09057	2.67248	0.788128	1.49562	0.514981	0.73538	0.446915	3.02635	1.78714	2.27556	0.989592	1.59937	2.67622	1.13689	0.643256	1.44919	1.5329	0.963947	1.41361	0.957636	0.225298	0.460812	0.274319	0.653331	1.34369	0.990816	1.44449	0.738983	1.94738	0.94533	0.814116	1.15903	1.88842	2.30436	0.175326
circ_156829	2.95965	5.95355	2.34311	3.31005	5.15577	4.11077	2.0278	4.01039	3.02609	11.432	5.32125	7.80727	1.6162	2.8367	2.48409	5.1668	2.45195	3.39008	5.92228	4.65741	2.83046	3.74447	2.94352	3.584	3.77282	4.67507	3.89963	3.94568	1.80112	2.71723	1.66619	3.27742	4.94764	3.03252	2.47827	8.75543	2.46887	2.61332	3.28456	3.96326	3.61123	3.84271	7.40004	5.76651	2.93082	3.28393	2.61473	4.32068	2.98055
circ_22272	0.406227	1.98452	0.21301	0.647618	1.1373	1.34534	0.779922	1.3368	0.560388	2.10589	0.931219	2.89624	0.323239	0.393986	0.666462	1.78166	1.05084	0.59825	0.772471	0.73538	1.78766	0.153882	0.36794	0.853334	0.247398	1.35331	0.841097	1.73877	0.514605	0.905742	0.399887	1.34953	2.35602	0.319212	1.12649	1.22883	0.822957	0	0	0.792653	0.722246	0.147797	0.778952	0.472665	0.325647	0	0	0.144023	1.40261
circ_92556	0.928518	0.496129	0.319514	0.719575	0.379101	0.59793	0.155984	0.445599	0.44831	0.451262	1.46334	0.755542	0.16162	0.787972	0.545287	0.534497	1.22598	0.398833	1.02996	0.245127	0.744859	0.974588	0.998694	1.08089	0.371097	0.861197	0	0.535007	0.836232	0.452871	0.799773	0.578368	0.824606	0.79803	0.450595	0.307208	0.548638	0.435554	0.746492	0.198163	0.722246	1.33017	1.42808	0.850797	0.651293	0.772689	0.726315	0.864137	0.525979
circ_119473	0.812453	0.283502	1.38456	0.719575	0.834022	0.298965	0.779922	1.114	1.34493	0.977735	0.798188	0.755542	0.888908	1.10316	1.09057	1.24716	0.262709	0.897375	0	0	0.297944	0.512941	0.788443	0.910223	0.742194	0.615141	0.45878	0.668759	0.450279	0.724594	0.933069	0.385579	1.29581	0.957636	0.225298	0.307208	0	0.435554	0.149298	0.198163	0.541685	0	0.908777	0.472665	0.48847	0.193172	0.435789	0.864137	0.525979
circ_129131	5.33898	1.13401	1.70408	1.72698	0.454921	1.56957	4.83551	1.3368	7.28504	0.526472	1.72941	1.13331	0.969718	2.8367	4.11995	0.712662	1.57626	2.89154	2.5749	0.980507	0.446915	4.00094	3.99478	2.38933	3.77282	7.19715	3.44085	0.468132	3.08763	4.43814	8.53092	1.54232	1.29581	0.79803	3.37947	0.614416	0	1.95999	1.94088	3.56694	4.15291	3.84271	1.29825	1.418	1.79106	1.35221	1.45263	1.58425	0.701305
circ_55770	0.870486	0.779632	0.532524	0.28783	0.15164	1.42008	0.857914	0.891198	1.0087	2.10589	1.33031	1.25924	0.808098	2.99429	1.51469	1.06899	2.10167	1.1965	1.28745	0	0.446915	1.28235	1.36663	0.625778	1.17514	2.02997	0.45878	1.80565	1.35084	1.63034	0.59983	0.771158	1.17801	0.79803	4.05536	0.153604	1.92023	0.653331	0.597193	1.58531	1.98618	0.295593	1.5579	1.1344	1.62823	0	1.45263	1.29621	0.525979
circ_101010	1.33474	0.283502	0.426019	1.79894	0.606562	2.5412	1.16988	0.779798	1.34493	2.40673	3.05972	2.6444	1.77782	2.12752	1.75704	6.59213	2.36438	0.997083	1.80243	0.980507	1.34075	5.43717	1.94483	4.83556	2.84508	1.96845	2.06451	0.267504	0.643256	4.07584	0.866421	0.289184	3.06282	1.75567	3.15417	0	0	3.04888	1.04509	1.78347	3.61123	2.36475	5.19301	7.65718	1.62823	3.67028	4.93894	1.72827	1.40261
circ_57000	2.1472	0.992258	0.745533	1.22328	1.28894	0.971636	1.48185	0.779798	1.79324	1.20337	2.79366	2.39255	0.646478	2.12752	1.9388	1.95982	1.57626	0.498542	2.05992	1.22563	0.595887	2.71859	1.20895	1.42222	1.17514	1.78391	2.67622	1.40439	0.900558	1.90206	2.59926	1.15674	1.41361	1.91527	1.35179	1.07523	0	1.08888	1.19439	2.37796	1.80562	1.47797	2.33686	1.70159	2.60517	2.31807	1.30737	1.44023	0.876631
circ_175502	3.24981	2.9059	2.34311	4.24549	2.42625	2.01801	2.9637	3.78759	6.72465	4.3622	5.85338	2.6444	2.10105	5.6734	4.18054	3.56331	3.32765	4.28746	7.46722	4.90254	1.48972	5.95011	3.99478	3.86845	4.51501	3.9369	8.79329	3.8788	4.18116	5.88732	5.46512	5.59089	3.65183	4.46897	3.37947	2.30406	4.11479	3.26665	3.73246	3.36877	6.50021	5.32068	7.91934	4.63212	3.58211	2.70441	4.64842	6.62505	2.80522
circ_44305	1.74097	1.34664	1.81058	1.36719	1.21312	0.971636	2.33976	0.779798	1.68116	1.05294	2.92669	1.88886	0.727288	2.36391	2.05997	0.712662	2.0141	2.09387	1.28745	1.71589	0.595887	1.79529	1.10382	1.82045	1.54624	2.70662	1.91158	0.869387	1.47949	2.08321	1.59955	1.15674	1.41361	0.79803	2.47827	0.614416	0.548638	1.52444	1.19439	0.198163	2.88898	0.88678	2.20703	1.79613	1.79106	1.54538	1.1621	1.58425	1.22728
circ_125978	6.67372	5.88267	3.94068	6.47618	6.97546	10.688	7.01929	4.56739	13.4493	8.42356	11.8398	6.67395	5.89912	10.1648	10.0575	5.52313	5.95474	11.7656	7.9822	6.61842	3.12841	14.9779	9.51388	7.85067	6.86529	6.39747	9.71085	4.94882	2.83032	5.79675	6.53148	3.85579	7.30366	9.57636	10.1384	6.29776	6.30934	9.58219	4.32965	3.56694	11.5559	16.2576	15.1896	10.4932	10.4207	6.18152	11.4758	6.62505	5.96109
circ_30768	0.928518	0.283502	0.319514	0.503703	0.758202	0.224224	0.779922	0.445599	0.784543	0.451262	1.19728	0.881466	0.565669	0.709174	0.848225	0.534497	0.350279	0	1.28745	1.22563	0.446915	1.12847	0.788443	0.910223	0.989592	0.676655	1.4528	0.468132	0	0.724594	0.933069	0.481974	1.06021	1.11724	0.901191	0.921624	0.548638	0.653331	0.746492	0	1.26393	0.88678	1.42808	0.850797	1.13976	0.193172	1.45263	0.864137	0.525979
circ_156162	1.16065	0.283502	0.958543	0.935448	0.303281	0.822154	0.935906	0.445599	1.34493	0.752104	1.33031	1.13331	0.323239	1.33955	0.545287	1.06899	0	0.59825	1.28745	0.245127	0	0.564235	1.05126	0.796445	1.29884	1.10725	1.52927	0.535007	0.192977	0	0.666478	0.867552	0.824606	0.638424	1.80238	0.614416	0	0.435554	0.298597	1.38714	1.80562	0	1.42808	0.661731	1.13976	0.965862	0.290526	0.576091	0.350653
circ_151275	0.522291	0.425254	0.319514	0.719575	0	0.523189	1.0139	0.334199	0.784543	0.827314	1.46334	0.881466	0.16162	0.709174	0.4847	0.890828	1.13841	0.59825	0.25749	0.73538	0.595887	0.871999	0.630754	0.625778	0.927742	0.615141	1.68219	0.267504	0.643256	0.543445	0.59983	0.674763	0.942407	0.319212	0.450595	0	0.548638	0	0.447895	0.59449	1.26393	0.44339	1.81755	0.661731	0.651293	0.386345	1.1621	0.288046	0.350653
circ_58888	0.870486	0.141751	0.106505	0.359787	0.682382	0.523189	0.701929	0.891198	0.784543	1.50421	3.19275	2.26663	0.808098	1.33955	0.545287	1.06899	0.0875698	0.299125	0	0.490254	0.446915	1.23106	1.57689	0.682667	0.309247	1.2918	0.611707	0.535007	0.128651	0.543445	1.73284	1.63871	2.70942	0.478818	0.450595	0	0	0.871108	0	0.396326	0.541685	0.591187	2.98598	0.850797	0.325647	0.772689	2.32421	0.432068	2.80522
circ_70123	0.696389	0.283502	0.21301	0.57566	0.530741	0.149483	0.779922	0.222799	0.896621	0.451262	1.72941	1.00739	0.565669	0.709174	0.545287	0.712662	0.437849	0.697958	0	0.980507	0.446915	1.07718	0.578192	0.796445	0.556645	1.90694	0.305853	2.14003	0.57893	0.996316	1.26631	1.06034	0.471204	0.478818	0.901191	0.460812	0.274319	0	0	0	0.180562	0.295593	1.94738	0.756264	0.651293	0.772689	1.1621	0	0.701305
circ_54932	0.870486	0.425254	0.745533	1.22328	0.15164	1.19586	0.857914	0.1114	1.68116	0.601683	0.931219	0.503695	0.242429	1.18196	0.302937	0.534497	1.40112	2.49271	0.25749	0	0.297944	1.28235	1.05126	1.99111	1.23699	1.53785	2.14097	1.27064	0.57893	1.53976	1.33296	0.289184	1.06021	0.957636	1.35179	0.153604	1.09728	1.08888	0.447895	0.198163	1.08337	1.03458	2.33686	0.567198	0.48847	0.386345	1.01684	0.432068	0.701305
circ_167699	0.638356	0.212627	0.639029	0.359787	0.15164	0.224224	0.389961	0.334199	0.336233	0.300841	0.798188	0.503695	0.404049	1.02436	0.72705	1.24716	0.700558	1.79475	0	0	0.148972	1.53882	0.578192	1.19467	0.123699	1.23028	0.994024	0.802511	1.02921	0.63402	1.13301	0.0963947	0.235602	0.638424	0.675893	0	0.274319	0.653331	0	0.198163	0.722246	0.88678	0.519301	0.378132	0.814116	0.579517	0.290526	1.15218	0.175326
circ_140190	0.754421	0.567005	0.852038	0.791533	0.682382	0.523189	0.623937	0.556999	1.23285	0.752104	1.46334	1.00739	0.565669	0.393986	0.848225	1.06899	1.40112	0.697958	0	1.47076	0.297944	1.43623	0.841006	0.967111	0.494796	1.16877	2.98207	0.601883	0.450279	1.08689	0.999717	0.192789	0.942407	0.957636	1.12649	0.614416	0	0.217777	0.447895	0.59449	1.80562	0.147797	1.5579	0.378132	0.651293	0.772689	1.74316	0.432068	0.525979
circ_94304	1.45081	1.20489	1.27806	1.15132	0.530741	0.448448	0.389961	0.222799	2.0174	0.376052	2.39456	1.76293	0.565669	1.02436	0.363525	0.534497	0.350279	0.59825	0.772471	0	0	1.38494	0.788443	0.796445	1.17514	0.922711	0.45878	0.468132	0.57893	0	0.666478	0.385579	1.17801	1.91527	0.675893	0.614416	1.3716	2.17777	0.89579	0.792653	1.98618	1.77356	3.76493	1.51253	1.46541	1.15903	1.45263	1.00816	1.05196
circ_121637	0.870486	0.354378	2.87563	0.431745	0.379101	0.149483	0.545945	0.556999	1.23285	0.451262	0.931219	0	0.323239	0.630377	0.848225	0.178166	0.700558	0.199417	1.54494	0	0.893831	0.307765	0.525629	0.625778	0.309247	0.553627	0.22939	0.869387	0.257302	0.452871	0.59983	0.578368	0.353403	0	0.225298	0	0	0.435554	0.447895	0.396326	0	0	0.129825	0.472665	0	0	1.01684	0.288046	0.701305
circ_68692	0.696389	0.425254	0.745533	0.503703	0.530741	0.822154	1.32587	0	1.0087	0.601683	1.72941	0.503695	1.05053	1.02436	1.39351	0.890828	1.13841	0.897375	0	1.22563	0.744859	0.871999	1.4192	0.796445	1.23699	0.922711	1.14695	3.07629	0.900558	1.26804	1.5329	2.21708	1.17801	0	1.12649	2.45766	0	0.217777	0.89579	0.990816	2.52786	0.88678	0.908777	0.756264	1.13976	0.386345	1.01684	0.576091	0.350653
circ_107783	0.174097	1.20489	0.852038	0.143915	0.758202	1.04638	0.545945	0	0.672465	0.150421	0.931219	0.629618	0	1.18196	0.605875	0.890828	0	0.59825	1.54494	0.73538	0.148972	0.307765	0.578192	0.739556	0.742194	0.553627	1.4528	2.14003	0.192977	0.452871	0.333239	0.289184	0.824606	0	0	0.460812	0	0.217777	0.597193	0.396326	0.180562	1.33017	0.129825	1.22893	1.13976	0.386345	0.581052	0.288046	0.350653
circ_175100	0.696389	1.13401	0.532524	0.431745	1.1373	0.896895	1.16988	2.67359	0.784543	1.429	2.79366	1.25924	0.323239	1.49715	1.27234	0.356331	0.612988	0.797666	0.772471	1.96101	0.744859	0.512941	0.998694	0.568889	1.85548	0.30757	2.82914	0.535007	0.900558	0.905742	1.26631	2.12068	1.53141	1.11724	0.901191	3.6865	0	0	0.298597	0.792653	1.62505	0.88678	0.259651	1.03986	0.325647	0.772689	1.45263	0.720114	1.40261
circ_18017	0.290162	0.63788	0.319514	0.359787	0.454921	0.373706	0.701929	0.222799	0.224155	0.526472	0.798188	0.881466	0.0808098	1.02436	1.4541	0.534497	0.963267	0.697958	0	0.245127	0.446915	0.512941	0.473066	0.341333	0.927742	0.984226	0.68817	0.936263	0.964884	1.08689	1.06636	0.289184	0.353403	0.638424	0.450595	0.76802	0.822957	0	0.597193	0.990816	0.722246	0.88678	0.259651	0.850797	0	1.15903	0.290526	0.576091	0
circ_168847	0.290162	0.779632	0.426019	0.57566	0.454921	0.672671	1.24787	0.445599	0.672465	1.12816	1.46334	0.629618	0.323239	1.02436	1.4541	1.24716	0.612988	1.39592	1.02996	1.22563	0	1.33365	1.26151	0.796445	0.989592	1.10725	1.60573	1.53815	1.86544	0.905742	0.733126	0	1.17801	0.319212	1.12649	0.307208	0.822957	0.653331	0.597193	0.59449	1.80562	0.738983	0	0.850797	0.814116	0.193172	0	1.00816	0
circ_161068	0.116065	0.425254	1.06505	0.86349	0.379101	0.523189	0.701929	0.445599	0.336233	0.376052	0.931219	0.881466	0.0808098	1.10316	0.848225	0.890828	1.13841	0.997083	0.25749	0.490254	0.148972	0.461647	1.78714	0.512	1.05144	0.369085	2.75268	0.869387	0.643256	0.0905742	0.266591	0.867552	0.471204	0	0	0.921624	0.548638	0	0.447895	0.396326	1.26393	0.44339	0.649126	0.189066	1.13976	1.15903	0.871578	0	0
circ_43051	2.26326	1.70101	2.44961	2.44656	1.28894	1.64431	2.65173	0.891198	3.02609	1.20337	3.45881	2.77032	3.23239	2.52151	1.63586	2.67248	2.62709	2.79183	3.08989	1.22563	0	2.46212	1.62945	1.19467	1.60809	1.78391	4.51134	1.47127	1.02921	2.08321	2.19938	0.481974	2.00262	1.59606	2.47827	1.38244	1.3716	1.95999	1.19439	1.78347	1.98618	0.591187	3.89476	3.02506	1.62823	0.772689	0.581052	2.01632	0.701305
circ_43178	0.928518	0.992258	0.532524	1.36719	0.379101	1.04638	1.0139	1.0026	1.0087	1.50421	2.52759	1.38516	0.808098	1.57594	0.363525	0.890828	1.13841	1.39592	1.54494	1.96101	1.34075	1.59012	1.52432	1.36533	1.36069	1.35331	1.4528	0.401256	0.57893	0.815168	1.26631	0.674763	1.64921	2.5537	1.80238	1.53604	0.822957	1.08888	0.746492	1.18898	1.08337	1.03458	4.80354	1.22893	1.95388	0.579517	0.871578	1.8723	0.525979
circ_38455	1.21868	0.283502	0.426019	1.00741	0.909842	0.822154	0.935906	0.779798	1.34493	0.601683	1.72941	1.38516	1.37377	1.18196	0.363525	0.356331	1.13841	1.99417	0.772471	0.73538	0.893831	1.28235	0.998694	1.25156	0.371097	1.10725	1.07049	1.27064	0.771907	1.35861	1.13301	0.963947	1.64921	0.79803	0.901191	0.460812	0.548638	0.871108	0.597193	1.18898	0.722246	1.33017	2.46668	0.756264	0.97694	0.193172	0.726315	1.15218	0.350653
circ_42673	1.799	1.77189	1.59757	2.51851	0.682382	1.42008	2.10579	0.891198	4.70726	2.1811	3.72488	2.6444	1.37377	4.33384	1.4541	1.60349	1.48869	2.09387	2.31741	0	0.893831	3.18023	2.47045	3.072	2.10288	1.96845	1.60573	2.67504	1.28651	2.08321	1.59955	1.06034	1.17801	2.7133	2.70357	0.460812	2.46887	2.39555	2.23948	1.78347	2.88898	2.80814	5.19301	1.418	3.58211	2.51124	3.19579	1.8723	1.57794
circ_68253	0.522291	0.212627	0	0.503703	0.909842	0.373706	0.311969	1.2254	0.560388	0.752104	1.19728	0.503695	0.404049	0.393986	0.9694	0	0.963267	0.498542	3.34738	1.47076	1.63869	1.43623	0.841006	0.398222	1.54624	0.738169	3.05853	1.07001	0.385953	1.35861	1.73284	0.963947	0.235602	0.638424	1.80238	1.53604	0	1.74222	0.597193	0	0.902808	0.147797	1.5579	1.32346	1.13976	0.579517	1.01684	0.432068	0.175326
circ_94794	1.10262	1.20489	0.852038	1.15132	0.834022	0.747413	0.545945	0.668398	1.56909	0.977735	1.46334	3.02217	0.484859	1.18196	1.99939	1.06899	1.13841	0	1.80243	0	1.78766	1.48753	0.998694	0.853334	1.97918	1.41482	2.21744	1.00314	0	1.26804	1.66619	1.06034	1.17801	1.27685	0.901191	1.38244	0	1.30666	0.89579	2.17979	1.80562	1.03458	1.94738	1.51253	0.325647	2.1249	1.01684	1.15218	1.75326
circ_103837	1.16065	0.63788	0.958543	1.22328	0.834022	0.822154	1.16988	0.222799	1.68116	0.752104	1.59638	0.755542	0.646478	0.393986	0.424112	1.06899	0.700558	1.09679	0	0.245127	0	1.17976	0.841006	1.08089	0.556645	0.492113	0.611707	1.00314	0.514605	1.08689	1.5329	0.578368	0.706805	1.91527	0.675893	0.307208	0	0	0	0	0.541685	0.591187	2.46668	0.472665	1.13976	1.15903	2.32421	1.00816	1.22728
circ_138886	0.812453	0	0.745533	0.57566	0.909842	0	0	0.668398	1.56909	0.451262	0.931219	0.629618	0.16162	0.393986	0.908812	0.356331	0.700558	0.697958	0	0	0.595887	1.33365	0.788443	1.13778	0.618495	0.676655	0.841097	1.13689	0.321628	1.08689	1.66619	0.674763	0.471204	0.957636	0	0.460812	0.274319	0	0.746492	0.198163	0.722246	0	1.0386	1.03986	0	0.772689	1.30737	0	0.175326
circ_404	0.98655	0.779632	0.639029	1.15132	0.834022	0.971636	1.32587	1.114	2.12947	1.12816	2.26153	0.629618	0.242429	0.866769	0.848225	0.712662	0.788128	1.89446	1.28745	0.980507	0.893831	1.53882	1.36663	1.93422	0.556645	0.922711	1.52927	1.60502	0.514605	1.08689	2.19938	0.771158	1.88481	1.91527	0.450595	0.76802	1.3716	0.653331	0.447895	0.59449	0.902808	1.92136	6.36144	0.94533	2.44235	0.579517	2.46947	0.432068	1.05196
circ_33131	0.290162	1.13401	0.745533	0.647618	0.15164	0.373706	0.623937	0.445599	2.0174	0.902524	1.06425	0.629618	0.484859	0.945566	0.666462	0	0.437849	0.199417	1.02996	0.73538	0	0.871999	0.683317	1.19467	0.989592	1.23028	0.764634	0.33438	0.192977	1.08689	0.933069	0.289184	0	0.79803	0.225298	0.307208	0.274319	0.435554	0.746492	0.59449	0.902808	0.147797	2.33686	0.189066	1.30259	0	0.871578	0.720114	0
circ_108995	0.580324	0.212627	0.426019	0.431745	0.15164	0.224224	1.40386	0.779798	0.896621	0.676893	1.33031	0.629618	0.323239	1.33955	1.39351	0	0.875698	1.1965	0.514981	0.73538	0.148972	1.53882	0.578192	1.19467	0.804043	1.35331	1.91158	0.0668759	0.385953	2.62665	0.533182	1.7351	0.589004	0.957636	0.450595	0	0.548638	0.653331	0.149298	0.198163	1.08337	0.295593	1.16843	0.472665	0.48847	0.386345	1.01684	1.00816	1.05196
circ_5578	0.23213	0.212627	0.21301	0.503703	0.0758202	0.822154	1.16988	0.334199	1.0087	0.676893	0.665156	0.755542	0.0808098	0.945566	0.787637	0.178166	0.875698	1.49562	2.31741	0	0.297944	0.974588	1.05126	1.08089	0.556645	0.984226	1.07049	0.33438	0.514605	0.996316	0.59983	0.674763	0.942407	0.159606	1.12649	0.614416	0.548638	0	1.64228	0	0.722246	0.591187	0.259651	0.472665	0.651293	0.193172	1.30737	0.144023	0.525979
circ_101541	0.928518	0.212627	0.21301	0.503703	0.303281	0.448448	0	0	1.90532	0.300841	1.59638	0.503695	0.323239	1.41835	0.848225	1.24716	1.57626	0.498542	0.772471	0	0	1.38494	0.946132	0.625778	0.309247	0.676655	0	0.936263	0	0.724594	0.733126	0	0.471204	0	0.225298	0.307208	0	0.653331	0.89579	0	1.08337	0	1.29825	0.283599	2.768	0	1.30737	0.432068	0.350653
circ_12224	0.870486	0.567005	0.639029	0.791533	0.682382	0.971636	0.779922	0.445599	1.23285	0.526472	1.19728	1.25924	0.727288	1.18196	1.09057	0.356331	0.350279	0.897375	3.86236	0.490254	0.744859	0.718117	0.73588	0.682667	1.11329	0.676655	1.07049	0.0668759	0	0.362297	0.333239	0.289184	0.706805	0.478818	1.12649	1.07523	1.3716	1.74222	1.79158	0.198163	0.722246	1.47797	2.85616	1.03986	0.325647	0.193172	3.19579	1.72827	0.876631
circ_5392	0.522291	1.84277	0.639029	1.00741	0.530741	0.971636	1.24787	1.2254	1.45701	0.676893	2.26153	1.63701	0.727288	1.49715	0.72705	1.60349	1.92653	1.29621	1.28745	0.980507	1.0428	2.41082	1.73457	1.536	1.17514	1.59937	2.14097	1.47127	1.09353	0.815168	1.33296	0.674763	0.942407	2.07488	0.901191	0.76802	1.3716	1.95999	0.89579	0.792653	1.98618	1.77356	4.02458	1.98519	1.46541	0	1.45263	2.01632	1.92859
circ_67759	0.290162	0.850507	0	0.647618	0.303281	0.224224	0.623937	0.445599	0.224155	0.451262	1.06425	0.251847	0.484859	0.472783	0.4847	0.712662	0.0875698	0.299125	0.772471	0.245127	0.595887	0.769411	0.683317	0.853334	0.618495	0.30757	0	0.133752	0.450279	0.452871	1.19966	0.867552	0.942407	0.319212	0.675893	0	0.548638	0.653331	0	0.198163	0.361123	0.44339	1.94738	0.567198	0.651293	0.772689	1.01684	0.864137	0
circ_117489	0.464259	0.425254	0	0.431745	0.379101	0.448448	0.935906	0.334199	0.112078	0.225631	0.532125	0	0.16162	0.55158	0.424112	0.890828	0.437849	0.199417	0	0.980507	0.744859	0.871999	0.315377	0.512	0.927742	0.861197	0.382317	0.802511	0	0.543445	0.59983	0.578368	0.117801	0.159606	0	0.153604	0.274319	0.435554	0.597193	0	1.44449	0.147797	1.94738	0.189066	1.30259	0.772689	0.871578	0.144023	0.876631
circ_96355	0.116065	0.354378	0.532524	0.359787	0.0758202	0.523189	0.155984	0.1114	0.896621	0.300841	0.266063	1.00739	0.484859	0.472783	0.545287	1.24716	1.05084	1.09679	0	0.73538	0.595887	0.410353	0.630754	0.853334	0.247398	1.04574	1.22341	0.468132	0.57893	0	0.466534	0.578368	0.471204	0.478818	0.901191	0.153604	0.548638	0.435554	0.298597	0	0.180562	0.147797	1.5579	1.03986	0.651293	0.772689	0.435789	1.44023	0
circ_60764	0.174097	0.212627	0.639029	0.57566	0	0.448448	0.389961	1.5596	1.0087	0.150421	1.19728	0.629618	0.0808098	0.393986	1.15116	0	0	0.398833	0.25749	1.47076	1.0428	0	0.630754	1.08089	0.804043	0.861197	1.29988	1.40439	0.643256	0	1.46625	0.385579	0.706805	0	0.450595	0	0.274319	0.435554	0.298597	0.198163	0.180562	0.738983	2.33686	1.22893	0.651293	0.772689	0.871578	0.576091	0.175326
circ_33604	0.754421	0.0708756	0.639029	0.503703	0.379101	0.224224	0.779922	0.556999	0.672465	0	1.46334	0.251847	0.323239	1.10316	0.666462	0	0.262709	0.398833	0.772471	0	1.34075	1.07718	1.68201	0.398222	3.71097	1.16877	1.4528	0.200628	0.128651	1.81148	2.59926	0.192789	0.942407	0.478818	0.225298	0.153604	0.548638	0.435554	0.298597	0.198163	1.26393	0.295593	0.259651	0.283599	0.325647	0.579517	1.1621	0	0.525979
circ_1065	0.754421	1.13401	1.59757	1.51111	0.985663	0.672671	1.24787	1.2254	2.24155	0.827314	2.39456	2.01478	0.323239	1.57594	1.27234	1.06899	1.40112	1.29621	1.54494	1.71589	1.19177	1.33365	1.15638	1.024	1.79364	1.66088	1.07049	0.869387	0.707581	1.17746	1.59955	1.44592	2.35602	1.11724	1.57708	1.07523	1.09728	1.08888	0.89579	0	3.25011	1.03458	3.76493	1.1344	0.97694	0.772689	2.76	1.58425	2.10392
circ_231	0.464259	0.0708756	0.426019	0.359787	0.379101	0.448448	0.311969	0.222799	1.68116	0.827314	1.19728	0.755542	0.242429	1.02436	0.666462	0	0.525419	1.09679	0.25749	0.73538	0.893831	0.923294	0.893569	0.682667	0.680344	0.984226	1.37634	0.601883	0.385953	0.543445	1.06636	0.771158	0.353403	1.11724	0	0.614416	0.548638	0.435554	0.298597	0.792653	1.44449	0.738983	1.0386	0.567198	0.325647	0	0.726315	0.432068	0
circ_12735	0.754421	0.354378	0.958543	0.503703	0	0.896895	0.623937	0.556999	0.896621	0.601683	0.266063	0.251847	0.646478	1.02436	0.9694	0.534497	0.875698	1.09679	0.514981	0	0	1.48753	0.73588	0.967111	0.371097	1.59937	1.07049	0.601883	0.707581	0.996316	1.13301	1.63871	0.471204	0.79803	0.901191	0.307208	0	0	0.298597	0.792653	0.722246	1.03458	2.46668	0.283599	1.13976	0	0.871578	0.864137	0.350653
circ_101106	1.33474	0.850507	0.532524	0.57566	0.758202	0.298965	1.24787	0.334199	1.12078	0.752104	1.59638	0.755542	0.646478	1.02436	0.908812	0.890828	0.788128	1.39592	0.772471	0.490254	0	1.17976	1.31407	1.42222	1.17514	1.16877	0	0.936263	1.02921	1.26804	1.33296	0.867552	1.06021	1.59606	0.901191	0.614416	0	1.74222	0	0.59449	1.26393	0.44339	1.29825	0.756264	1.13976	0.772689	0.726315	0.864137	0.525979
circ_108940	10.2137	5.38655	5.85776	7.84337	4.17011	5.9793	6.55134	6.46118	11.7681	6.91935	13.9683	7.05173	3.15158	10.6376	8.96695	7.48296	4.72877	8.47521	5.4073	6.12817	3.87327	10.6179	8.09468	10.8089	4.82426	10.3344	8.33451	8.62699	8.16935	14.7636	10.3304	7.61518	5.89004	5.42661	5.63244	3.8401	3.01751	6.31553	3.43386	3.56694	7.40302	6.65085	16.4878	4.53759	11.072	6.37469	13.6547	6.48103	4.0325
circ_27115	2.20523	2.33889	3.19514	4.17354	2.57789	3.13913	2.80772	4.45599	4.70726	4.13657	5.85338	3.27402	1.6162	4.72783	2.9082	4.63231	2.8898	3.5895	5.92228	2.69639	2.68149	5.79623	4.99347	4.77867	3.40172	3.32176	2.14097	1.13689	1.67246	2.4455	2.46597	2.31347	3.06282	4.30936	3.60476	1.07523	3.01751	5.6622	2.98597	4.35959	4.51404	6.35526	11.0352	3.59226	5.53599	3.67028	8.27999	4.03264	2.27924
circ_127298	0.696389	0.63788	1.06505	0.215872	0.758202	0.672671	0.389961	0.334199	0.896621	0.526472	1.59638	0.251847	0.323239	0.393986	1.15116	0.712662	0.262709	0.997083	1.28745	0	0.148972	0.820705	0.525629	0.682667	0.556645	0.738169	0.68817	0.200628	1.28651	0.996316	0.799773	0.963947	0.471204	0.79803	0.450595	0.460812	0.822957	0.653331	0.746492	0	0.541685	0	1.0386	1.03986	0.48847	0.772689	0.871578	0	0
circ_139109	0.638356	0.496129	1.17155	0.791533	0.454921	0.971636	0.779922	0.556999	1.56909	0.526472	1.33031	1.76293	0.646478	0.945566	0.605875	0.712662	1.40112	1.09679	2.05992	0.490254	0.446915	1.38494	0.998694	0.682667	1.36069	1.41482	1.29988	0.936263	0.707581	1.17746	1.26631	0.963947	0.706805	1.75567	0.675893	0.460812	0.822957	0.653331	0.149298	0.59449	1.26393	1.18237	1.16843	1.22893	0.651293	0.193172	0.726315	1.8723	0.350653
circ_86025	0.406227	1.20489	0.532524	0.86349	0.530741	0.373706	0.545945	0.222799	0.896621	0.601683	0.931219	0.251847	0.16162	0.630377	0.24235	0.534497	0.700558	0.59825	0.772471	1.22563	0	0.820705	0.36794	0.455111	0.432946	0.492113	0.382317	0.802511	0.0643256	0.181148	0	0.481974	0.471204	0.79803	1.35179	0.460812	0.274319	0.217777	0.597193	0.198163	0	0.295593	1.5579	0.378132	0	0.772689	0.871578	0.864137	0
circ_26803	1.33474	2.40977	0.852038	1.58307	0.985663	1.12112	1.32587	1.89379	1.90532	0.977735	1.33031	2.6444	0.727288	1.65474	2.05997	1.42532	1.83897	1.49562	2.05992	0.980507	2.53252	1.84659	1.52432	0.625778	1.17514	1.96845	1.29988	1.27064	1.73679	1.99263	1.73284	1.7351	2.12042	1.91527	2.25298	1.22883	0.822957	0.871108	1.34369	1.58531	2.16674	2.21695	2.72633	1.32346	1.62823	0.193172	1.88842	2.88046	2.10392
circ_12647	2.3213	1.63014	1.59757	2.59047	1.28894	2.5412	1.9498	3.00779	6.94881	2.78278	6.11944	2.51847	0.969718	4.88542	4.05936	2.85065	3.67793	3.09096	5.4073	1.71589	1.63869	4.36	3.88965	4.77867	3.71097	3.75236	2.06451	1.9394	1.92977	2.4455	2.59926	2.31347	3.29842	3.35173	4.50595	1.99685	1.3716	2.39555	3.13527	2.57612	6.50021	4.4339	12.0738	3.30866	3.90776	3.4771	4.79368	4.46471	3.15587
circ_83886	3.01768	2.19714	1.38456	3.16613	1.81968	2.39172	4.44555	2.33939	5.37972	2.70757	4.6561	2.26663	2.90915	4.88542	3.63525	1.60349	2.0141	3.88862	1.02996	3.43177	2.23458	4.10353	4.04734	4.32356	2.72138	3.32176	4.5878	2.67504	1.86544	3.71354	2.79921	3.85579	2.59162	1.91527	3.37947	0.614416	1.92023	4.79109	1.79158	1.38714	4.87516	0.88678	6.88074	3.11959	1.30259	2.31807	2.90526	2.73643	1.57794
circ_115167	0.406227	0	0.532524	0.791533	0.303281	0.224224	0.233976	0.779798	0.336233	0.827314	0.931219	0.629618	0	0.787972	0.363525	1.06899	0.437849	0.398833	0	0.73538	0.297944	0.820705	0.73588	0.853334	0.494796	0.246056	0.152927	0	0	0.362297	0.866421	0.771158	0.353403	0.319212	0	0	0	0	0.298597	0.396326	0.361123	0.147797	2.20703	0.189066	0.48847	0.579517	1.59789	1.00816	0.525979
circ_81045	0.638356	1.27576	0.426019	0.503703	0.379101	0.59793	0.701929	0.668398	1.12078	0.451262	0.798188	0.503695	0.323239	0.787972	0.9694	0.890828	0.788128	1.29621	0.25749	0.980507	0	0.974588	0.683317	1.13778	0.247398	0.430599	0.611707	0	0.128651	0.452871	0.799773	0.289184	0.471204	0.638424	0.675893	0.921624	0	0.871108	1.49298	0.990816	1.62505	0.88678	0.259651	1.32346	1.30259	0.772689	0.581052	0.864137	0.175326
circ_21141	2.78555	1.84277	2.1301	3.95766	3.18445	2.1675	2.80772	3.56479	4.4831	2.33152	4.39003	1.38516	2.34348	3.54587	2.36291	3.02882	3.7655	1.09679	4.37734	1.96101	3.57532	2.82117	2.68071	2.38933	2.41213	2.46056	2.37036	2.54129	1.47949	2.35493	2.19938	2.69905	2.47382	4.78818	4.50595	1.84325	1.64591	1.52444	3.13527	1.78347	4.87516	3.25153	2.98598	2.07973	3.41929	1.35221	2.32421	3.1685	4.90914
circ_112679	1.39278	0.63788	0.639029	1.36719	0.758202	0.896895	1.16988	1.114	1.56909	0.977735	1.86244	0.503695	0.484859	2.36391	1.9388	1.24716	1.40112	2.19358	0.514981	2.20614	0.446915	1.53882	0.998694	1.30844	0.865893	1.84542	1.52927	1.20377	1.67246	1.99263	0.666478	1.06034	1.29581	0.319212	0.450595	0.460812	0	1.95999	1.49298	0.990816	0.541685	0.88678	2.20703	0.472665	1.46541	1.73855	1.01684	1.15218	0.350653
circ_138992	0.812453	0.921383	0.532524	0.791533	0.303281	0.59793	0.467953	1.0026	0.784543	0.451262	1.06425	0.503695	0.16162	0.709174	0.848225	0	0.350279	0.997083	0	0.245127	0.148972	0.564235	1.26151	1.30844	0.432946	1.23028	0.535244	0.468132	0.707581	0.63402	0.59983	0.867552	0.824606	0.957636	0	0.153604	0.548638	0.435554	0.447895	0.59449	0.180562	0.147797	0.908777	0.378132	1.13976	0.772689	1.59789	1.44023	0.525979
circ_114629	1.27671	1.91364	1.38456	1.51111	1.28894	1.2706	1.55984	1.3368	5.82803	1.57942	2.39456	2.1407	1.53539	2.04873	2.30232	2.67248	1.7514	2.19358	1.54494	1.22563	0.893831	2.20565	2.31277	3.86845	1.48439	1.78391	1.14695	1.53815	2.05842	1.90206	1.5329	0.578368	0.589004	2.23448	1.35179	1.07523	1.09728	2.17777	2.09018	1.58531	3.25011	2.36475	3.37546	1.98519	2.27953	0.965862	1.1621	1.72827	1.92859
circ_133428	1.04458	0.63788	0.21301	1.36719	0.834022	0.747413	1.24787	1.114	1.68116	2.03068	1.59638	1.38516	1.37377	1.02436	1.33292	0.890828	1.40112	1.29621	1.54494	2.20614	0.297944	2.616	1.47176	2.38933	1.79364	1.2918	0	0.267504	0.57893	0.815168	0.866421	0.578368	0.706805	0.79803	3.15417	0.307208	0.548638	0.435554	1.79158	1.38714	1.26393	0.88678	2.33686	1.1344	1.30259	0.772689	1.30737	1.8723	1.05196
circ_162948	4.06227	3.61466	2.76912	4.60528	2.27461	4.11077	3.9776	3.45339	8.18166	5.18951	11.0416	5.28879	3.15158	8.90408	3.51407	4.27597	7.18072	9.27287	5.66479	7.10868	4.7671	8.46352	8.62031	6.48534	6.4942	6.52049	1.83512	5.5507	4.43846	3.44182	6.46483	6.36205	5.65444	4.78818	6.08304	2.30406	3.56615	4.35554	3.58316	5.9449	5.41685	6.50305	13.372	6.61731	5.37317	2.89759	10.0231	6.91309	5.08446
circ_33204	0.638356	0	0.319514	0.57566	0.379101	1.12112	0.701929	1.0026	1.56909	0.676893	1.86244	0.881466	0.16162	0	0.787637	0.890828	1.40112	0.498542	1.28745	0.245127	2.08561	1.6927	0.630754	0.455111	0.680344	0.123028	5.65829	1.33752	0.771907	1.26804	1.26631	1.34953	1.29581	1.27685	0.450595	0.76802	1.09728	1.52444	0.746492	1.58531	1.26393	0.738983	8.04917	0.661731	0.97694	0	3.19579	0.576091	0.876631
circ_8546	2.1472	2.76415	0.958543	2.44656	1.28894	3.88655	2.72973	1.3368	5.4918	1.88026	4.257	2.39255	1.45458	3.54587	2.72644	2.13799	2.27681	2.89154	3.60487	1.96101	0.595887	3.79576	3.99478	4.03911	2.35028	2.33754	1.07049	1.53815	0.900558	1.90206	2.9325	0.481974	1.29581	3.19212	2.25298	2.15046	1.92023	2.8311	1.49298	1.38714	3.25011	5.76407	5.19301	4.91572	3.41929	2.70441	4.79368	2.88046	2.45457
circ_134582	0.696389	0.141751	0.319514	0.28783	0	0.298965	0.311969	0.334199	1.34493	0	0.399094	0.503695	0.323239	1.02436	0.363525	0.534497	0.262709	0.897375	0.25749	0	0.148972	0.666823	0.525629	0.455111	0.247398	0.369085	0.68817	0.267504	0.0643256	0.362297	0.733126	0.674763	0.589004	0.319212	0.901191	0.153604	0	1.52444	0.746492	0	0.541685	0.591187	1.29825	0.283599	0.48847	0.579517	0.581052	1.00816	0
circ_74177	0.812453	0.708756	0.532524	1.29524	0.530741	1.04638	1.24787	0.891198	1.45701	1.12816	2.1285	1.25924	0.484859	0.945566	0.72705	0.356331	0.875698	1.29621	1.02996	0.245127	0.297944	1.6927	0.788443	1.13778	1.48439	1.04574	1.29988	0.267504	0.514605	1.35861	1.06636	0.0963947	0.942407	0.79803	1.35179	0.307208	1.3716	2.39555	0.746492	0.396326	1.80562	1.92136	2.46668	1.79613	1.79106	0.579517	1.45263	1.15218	0.350653
circ_156327	0.522291	0.779632	0.532524	1.22328	0.454921	0.747413	0.701929	0.334199	1.68116	0.977735	0.798188	1.38516	0.404049	1.73354	0.908812	1.60349	0.437849	1.49562	1.28745	0.980507	0	1.89788	1.10382	1.19467	0.865893	1.23028	2.44683	1.53815	0.900558	1.63034	1.46625	1.06034	1.06021	0.79803	2.02768	1.07523	0.274319	1.52444	0.597193	0.792653	2.52786	1.33017	3.37546	1.60706	0.97694	0.579517	1.45263	1.29621	0.876631
circ_127072	0.580324	0.921383	0.319514	0.359787	0.303281	0.298965	0.389961	0.668398	1.23285	0.676893	1.06425	0	0.16162	0.55158	0.545287	0	0.612988	0.498542	0.25749	0.73538	0.148972	0.974588	0.73588	0.682667	0.618495	0.861197	1.4528	0.200628	0.321628	1.08689	0.666478	0.771158	0.471204	1.27685	0	0.307208	0	0.653331	0.447895	0.396326	0.722246	0.591187	3.37546	0.756264	0.325647	0.772689	1.45263	1.15218	0.175326
circ_15349	1.27671	1.13401	0.532524	0.719575	0.834022	0.59793	0.545945	0.556999	2.57778	0.526472	0.532125	0.503695	1.05053	1.10316	1.02999	1.24716	0.788128	0.997083	1.28745	0	0.297944	1.17976	0.578192	0.398222	0.556645	0.922711	1.07049	0	1.09353	0.63402	0.466534	0	1.29581	0.957636	2.92887	0.76802	0	0.653331	0.597193	0.59449	1.44449	0.738983	1.29825	0.94533	0.814116	0.772689	1.01684	2.73643	1.92859
circ_85992	1.85704	1.13401	0.852038	1.29524	0.834022	0.747413	1.71583	1.7824	1.79324	1.27858	2.26153	2.1407	0.484859	1.41835	0.787637	1.95982	1.05084	1.59533	1.80243	1.22563	0.446915	4.36	2.10251	2.73067	0.680344	1.96845	0.535244	0.668759	0.385953	1.08689	0.933069	0.578368	1.41361	0.957636	1.35179	0.921624	1.92023	3.04888	2.23948	1.58531	0.722246	2.66034	1.94738	2.07973	2.44235	0.772689	1.30737	0.864137	0.876631
circ_15245	1.33474	0.779632	1.17155	1.29524	0.909842	0.822154	1.09189	0.891198	2.91402	1.35379	3.72488	1.63701	1.37377	1.26075	0.848225	1.42532	1.83897	2.393	3.86236	2.69639	1.48972	2.10306	1.68201	1.64978	2.28843	0.861197	1.75866	0.535007	0.964884	1.17746	0.666478	0.771158	1.76701	1.59606	1.57708	0.460812	1.64591	1.95999	1.94088	1.38714	1.80562	2.95593	7.52987	3.68679	1.95388	0.772689	4.21263	1.15218	2.62989
circ_71277	0.696389	0.567005	0.639029	1.22328	0.834022	0.896895	0.389961	0.779798	0.560388	0.601683	0.665156	0.755542	0.727288	0.55158	0.4847	1.42532	0.788128	1.89446	1.02996	1.47076	0.744859	0.974588	0.420503	1.36533	1.23699	1.35331	0.45878	0.535007	0.192977	0.0905742	0.333239	0.385579	1.29581	1.43645	1.80238	0.307208	0	0.871108	0.746492	0	0.902808	1.03458	3.24563	1.79613	1.79106	1.15903	0.871578	1.15218	0.525979
circ_138422	0.98655	0.779632	0.21301	1.22328	0.758202	1.71905	1.40386	1.3368	2.12947	1.35379	2.79366	0.377771	0.646478	1.41835	1.69645	1.24716	1.7514	1.29621	2.05992	1.22563	1.78766	3.02635	2.78583	3.35645	1.36069	2.52208	1.75866	0.668759	1.41516	1.35861	2.99915	0.578368	1.06021	2.5537	3.60476	1.68964	1.64591	0.435554	1.94088	1.18898	2.3473	2.66034	4.28423	2.83599	0.97694	1.73855	4.06736	3.02448	1.92859
circ_138515	0.580324	0.779632	0.319514	0.503703	0.682382	0.672671	0.701929	0.445599	1.0087	0.451262	1.72941	0.377771	0.404049	0.787972	1.02999	0.890828	1.31355	0.997083	0.514981	0	0.297944	1.38494	0.73588	0.568889	0.618495	0.369085	0.535244	0.401256	0.514605	0.271723	0.59983	0.0963947	0.235602	0.957636	0.225298	0.614416	0.822957	0.653331	0.89579	0.59449	1.26393	1.18237	2.46668	0.756264	1.13976	1.54538	1.01684	0.720114	0.701305
circ_157273	1.10262	1.27576	1.38456	0.935448	1.5164	1.94327	1.16988	1.671	1.68116	0.977735	2.26153	3.02217	1.13134	1.96993	1.4541	1.60349	1.7514	1.69504	1.80243	2.45127	1.63869	2.71859	3.2589	2.27556	1.29884	1.2918	0.841097	0.869387	0.321628	0.815168	0.933069	1.25313	1.41361	2.39409	1.35179	0.307208	1.92023	0.871108	1.94088	1.38714	1.26393	2.06915	5.97196	1.418	1.13976	0.579517	2.17895	2.16034	0.525979
circ_75044	0.406227	0.63788	0.426019	0.503703	0	1.19586	0.857914	0.334199	0.896621	0.300841	0.665156	0.629618	0.484859	0.945566	0.605875	0	0.875698	0.398833	1.02996	0.245127	0.297944	0.461647	0.420503	0.910223	0.742194	0.676655	0	0.802511	0.257302	0.181148	0.199943	0.289184	0.471204	0.957636	1.35179	0.921624	1.09728	0.653331	0.597193	0.396326	0.180562	0.44339	1.42808	0.378132	0.48847	0.386345	0.726315	0.432068	0
circ_63439	0.522291	0.63788	0.21301	0.791533	0.303281	0.373706	0.701929	1.2254	1.34493	1.12816	1.19728	1.00739	0.565669	1.10316	1.02999	1.42532	0.700558	0.697958	1.54494	0.980507	0.744859	2.30823	0.841006	1.76356	0.865893	1.16877	1.07049	0.468132	0.257302	0.815168	0.533182	0	0.824606	1.11724	0.450595	0.76802	0.548638	0.653331	0.447895	0.59449	0.541685	0.738983	3.11581	0.756264	0.97694	0.965862	1.30737	0.720114	0
circ_12427	0.754421	1.34664	2.76912	4.31745	1.81968	1.34534	1.87181	1.671	6.38842	2.33152	4.12397	1.63701	1.37377	5.04302	3.93819	3.56331	2.45195	1.99417	2.31741	0.245127	3.57532	3.89835	4.04734	2.56	2.35028	3.01419	4.97012	4.41381	2.44437	4.43814	6.93137	3.75939	2.00262	1.59606	3.15417	1.38244	1.3716	0.653331	4.47895	5.35041	3.61123	2.36475	1.16843	1.51253	1.30259	4.82931	0.871578	2.30436	1.22728
circ_109152	0.580324	2.05539	1.49107	2.95026	0.530741	0.747413	1.09189	0.445599	3.81064	1.429	1.06425	1.88886	0.404049	2.6791	1.99939	0	1.66383	2.29329	1.28745	0	1.19177	3.02635	1.68201	2.50311	2.41213	2.33754	0	1.6719	0.385953	2.35493	2.39932	1.7351	0.589004	1.11724	2.70357	0.153604	2.19455	0.435554	1.49298	0.198163	3.25011	1.18237	0	0.756264	0.325647	0	0.581052	1.58425	0.701305
circ_109722	0.580324	1.84277	0.745533	1.22328	0	0.59793	0.545945	0	1.56909	0.376052	1.06425	1.76293	0	1.57594	0.545287	0.890828	1.13841	0.498542	0.514981	0	0	0.871999	0.630754	0.625778	0.804043	0.922711	0	0.267504	0.643256	1.08689	0.59983	1.44592	0.942407	0.638424	1.35179	0.307208	0.822957	0	1.94088	0.198163	0.902808	0.295593	0.259651	0.472665	0	0.386345	0.435789	1.58425	0.350653
circ_52981	3.42391	1.84277	5.53825	2.30264	1.44058	4.03603	4.05559	6.34978	4.59518	2.48194	4.12397	2.89624	1.29296	2.60031	3.99877	4.45414	3.50279	3.98833	6.69475	2.20614	2.53252	3.64188	3.36402	5.85956	3.46357	2.82965	3.7467	2.47441	2.12274	2.62665	1.93279	0	2.59162	2.5537	3.15417	3.53289	2.74319	4.13776	4.32965	0.990816	6.50021	10.937	5.45266	9.07517	3.74493	3.67028	5.08421	2.01632	4.38316
circ_90523	0.23213	0.354378	0.426019	0.57566	0	0.149483	0.233976	0.334199	1.23285	0.376052	1.33031	0.125924	0.0808098	0.55158	0.666462	0.712662	1.31355	0.199417	0.514981	0.245127	0.446915	0.666823	1.10382	0.568889	0.742194	1.35331	0.68817	1.07001	0.192977	0.543445	0.933069	0.289184	0.706805	0.319212	0	0.153604	0	0.217777	0.447895	0.198163	0.722246	0.295593	0.389476	0.850797	0.48847	0.386345	0.435789	0	0.175326
circ_126173	0.638356	3.96903	0	0.215872	0.227461	0.224224	0.467953	1.4482	1.12078	1.429	0.133031	2.77032	0	0.55158	0.302937	0.712662	0.437849	0.398833	3.08989	1.71589	1.0428	0.359059	0.630754	0.341333	0.185548	0.799683	1.07049	1.27064	0.0643256	0.724594	0.999717	2.60266	0.942407	0.79803	0.675893	1.53604	1.09728	0.653331	0.149298	0	0.361123	0.44339	1.16843	0.850797	0.651293	0	0.581052	0	1.57794
circ_82144	11.0842	6.52055	7.77485	9.35448	6.14144	8.96895	6.62933	6.34978	9.19036	6.84414	13.5692	8.94058	5.17183	8.66769	10.3605	6.2358	6.56773	8.07637	8.23969	6.3733	4.32018	14.3623	8.778	11.8329	10.267	14.4558	14.9104	13.5089	7.52609	8.7857	10.2638	9.73587	5.89004	9.09755	6.30834	1.84325	4.11479	10.2355	3.88176	7.72836	7.40302	6.50305	12.3334	5.76651	8.30399	6.18152	4.79368	7.34516	3.68185
circ_74658	1.39278	1.27576	0.532524	1.15132	1.44058	1.19586	0.545945	1.2254	0.896621	0.601683	2.26153	1.76293	0.727288	1.26075	0.666462	0.712662	0.700558	1.1965	0.514981	0	0.595887	1.48753	1.10382	1.536	1.11329	1.04574	1.52927	0.468132	1.09353	1.35861	1.33296	1.34953	1.29581	1.27685	1.12649	0.307208	0.274319	0.871108	0	0.396326	0.541685	0.44339	1.0386	0.661731	0.325647	1.15903	0.726315	0.576091	0.525979
circ_167563	2.49539	2.83502	1.38456	5.39681	3.41191	2.46646	3.27567	3.78759	2.80194	3.15883	7.31672	3.77771	1.05053	6.22498	4.24112	2.49432	3.94064	3.88862	6.95224	1.71589	4.46915	4.66776	4.83578	3.18578	6.55605	4.61356	5.65829	5.88508	2.63735	7.06479	3.93222	3.18103	4.94764	6.86306	5.18185	2.45766	1.92023	3.04888	2.38877	3.7651	3.43067	4.13831	4.54389	4.15945	3.09364	1.54538	4.06736	5.90493	2.98055
circ_12900	1.33474	0.567005	0.319514	1.22328	0.530741	1.19586	1.40386	0.556999	1.12078	0.601683	2.66063	1.76293	0.727288	1.57594	0.605875	1.78166	1.22598	1.1965	0.772471	0.490254	0.446915	2.46212	1.52432	1.82045	0.494796	1.78391	1.14695	0.936263	0.514605	2.35493	1.59955	1.15674	0.942407	0.957636	0.225298	0	0.822957	1.08888	1.49298	1.58531	1.44449	0.591187	4.28423	0.661731	1.30259	1.35221	2.46947	0.864137	0.175326
circ_167670	1.62491	0.496129	0.639029	1.29524	0.0758202	0.523189	0.311969	0.779798	1.34493	0.752104	1.86244	1.00739	0	0.866769	0.848225	0.534497	1.22598	1.09679	0	1.47076	0.595887	1.23106	0.946132	1.42222	0.680344	1.84542	1.29988	1.33752	1.02921	1.44919	1.33296	0.867552	1.41361	0.638424	1.57708	0.153604	1.09728	0.435554	0.149298	0.792653	1.44449	0.738983	2.46668	0.94533	0.97694	0	1.1621	1.44023	0.175326
circ_4492	2.78555	1.34664	1.59757	2.15873	1.28894	1.64431	1.63784	1.7824	1.68116	1.12816	3.05972	2.51847	0.808098	3.46708	1.99939	1.60349	1.66383	1.89446	1.02996	1.96101	0.893831	2.92376	2.62814	3.75467	1.42254	3.38328	3.28792	2.80879	0.964884	2.17378	2.53262	3.08463	2.12042	2.07488	1.80238	1.53604	0.822957	2.39555	1.64228	2.17979	1.62505	1.92136	3.11581	2.17426	2.1167	1.15903	2.90526	2.16034	1.75326
circ_8110	1.21868	1.41751	2.02359	0.935448	1.06148	1.71905	1.63784	1.2254	2.24155	1.20337	4.12397	0.881466	0.808098	2.7579	1.15116	2.31615	1.66383	2.99125	1.28745	2.45127	2.08561	2.15435	2.68071	3.01511	1.73179	3.62933	3.67024	1.53815	3.21628	2.53608	2.59926	1.54232	3.18062	1.27685	1.57708	0.921624	2.74319	1.52444	1.19439	0.59449	1.62505	1.47797	1.94738	1.1344	1.95388	0	1.74316	0.864137	0.175326
circ_78954	0.348194	0.212627	0.852038	0.0719575	0.379101	0.448448	0.389961	0.445599	0.112078	0.451262	0.931219	1.13331	0.646478	0.0787972	0.121175	0.712662	0.612988	0	0	0	0.297944	0.564235	0.105126	0.967111	0.0618495	0.30757	1.37634	0.601883	0.192977	0.724594	0.533182	0.385579	0.471204	0	0.450595	0.76802	0	0.435554	0	0.990816	0.180562	0	3.37546	0.094533	0.651293	0	0.871578	0.864137	0.876631
circ_168191	3.13375	3.89816	2.34311	2.80634	2.04715	1.71905	2.88571	1.89379	2.68986	2.63236	5.58731	2.89624	1.13134	3.46708	2.48409	4.27597	2.53952	2.69212	2.05992	0.73538	1.48972	4.41129	2.94352	1.93422	3.15432	3.13722	3.44085	3.6113	2.44437	3.80412	2.06608	3.75939	4.71204	2.39409	1.57708	1.07523	1.92023	2.17777	1.64228	1.98163	1.08337	1.18237	4.41406	2.36333	1.13976	1.93172	3.9221	1.29621	1.05196
circ_45602	0.98655	1.13401	0.532524	0.86349	0.758202	0.59793	0.311969	0.779798	1.0087	0.902524	1.99547	1.63701	0.484859	0.55158	0.545287	1.06899	0.350279	1.09679	0.772471	0	0.148972	1.6927	0.998694	0.455111	0.927742	1.78391	0.535244	0.936263	0.707581	0.996316	1.19966	1.44592	0.706805	0.79803	1.12649	0.307208	0.274319	0	0	0.792653	0.361123	0.591187	0.908777	0.756264	0.651293	0.386345	1.30737	0.288046	0.350653
circ_44739	1.33474	0.425254	0.852038	1.72698	0.606562	0.747413	0.779922	0	0.896621	0.977735	2.1285	0.881466	0.808098	1.18196	1.57527	1.24716	0.437849	1.1965	0.514981	0.73538	0	1.744	0.946132	1.08089	1.05144	1.16877	0	0	0.0643256	0.452871	0.933069	0	0.589004	1.59606	0	0.153604	0.548638	1.52444	1.34369	0.59449	1.98618	3.54712	1.68773	1.89066	1.79106	2.51124	1.45263	1.15218	0.701305
circ_38262	2.3213	0.63788	1.27806	2.51851	0.758202	0.822154	1.63784	1.0026	1.23285	1.27858	3.32578	1.00739	0.969718	2.44271	2.60526	3.91964	1.31355	3.78892	2.05992	0	0.446915	2.92376	1.94483	2.67378	1.73179	2.64511	3.59378	1.13689	1.02921	3.07952	1.5329	0.674763	1.53141	1.59606	2.70357	0	0	2.17777	1.49298	1.58531	4.6946	2.51254	2.59651	1.70159	1.30259	1.93172	2.17895	2.44839	0
circ_121967	0.522291	0.496129	0.532524	1.00741	0.303281	0.747413	0.701929	1.0026	1.0087	0.676893	1.06425	0	0.404049	0.709174	0.545287	0.356331	0.350279	0.797666	0.772471	0.490254	0	1.02588	0.73588	0.341333	0.309247	0.676655	0.764634	0.869387	0.707581	0.724594	1.26631	0	0.824606	0.478818	0	0.614416	0.274319	0.217777	0.89579	0	0.722246	0.88678	0.778952	0.94533	0.325647	0.386345	0.726315	0.288046	0.701305
circ_3798	1.27671	1.06313	0.319514	1.29524	0.379101	0.822154	0.545945	0.668398	1.56909	0.676893	1.86244	1.63701	0.323239	2.12752	0.72705	0.890828	1.05084	1.29621	1.80243	0.490254	0.297944	1.28235	1.31407	1.19467	0.927742	1.59937	2.06451	0.468132	0.707581	0.543445	0.799773	0.578368	1.64921	1.11724	1.35179	0.460812	1.92023	2.39555	1.04509	1.38714	1.62505	1.92136	4.15441	1.32346	2.768	1.15903	1.30737	2.30436	0.525979
circ_120786	1.16065	0.708756	0.745533	1.22328	0.454921	0.59793	0.701929	0.222799	0.44831	0.676893	1.06425	1.13331	0.888908	1.41835	0.545287	0.178166	0.788128	0.797666	0	0	0.595887	1.23106	0.841006	0.568889	0.618495	1.84542	0.68817	0.601883	0.707581	2.17378	1.13301	0.963947	1.29581	0.159606	0.901191	0.307208	0.822957	0.871108	0.447895	0	1.26393	0.88678	1.16843	0.378132	0.325647	0.193172	1.1621	0.864137	0.876631
circ_7992	0.754421	1.20489	1.06505	0.359787	0.834022	0.822154	0.779922	1.0026	2.12947	0.451262	1.86244	0.881466	0.404049	0.787972	0.787637	1.42532	0.612988	1.59533	0.25749	0.980507	0.744859	1.6927	0.946132	1.59289	0.865893	1.59937	0.764634	2.07315	2.05842	1.08689	1.66619	2.69905	1.64921	1.75567	0.901191	0.460812	0.548638	0.217777	0.447895	1.58531	0.361123	1.18237	1.0386	0.850797	0.814116	0.386345	1.1621	0.288046	0.876631
circ_167615	0.754421	0.354378	0.426019	1.58307	0.606562	0.896895	0.701929	0.556999	0.336233	1.50421	1.59638	0.881466	0.727288	0.55158	0.302937	0.890828	0	0.797666	0	0.980507	0.446915	0.871999	0.683317	1.30844	0.494796	1.04574	2.2939	0.401256	0.707581	1.35861	1.66619	0.674763	0.353403	0.638424	0.450595	0	0.274319	0.653331	0.746492	0.396326	0.722246	0.44339	1.5579	0.567198	0.97694	0.579517	0	0.288046	0.876631
circ_5159	0.638356	0.212627	0.532524	1.15132	0.758202	0.448448	0.779922	0.222799	0.896621	0.300841	0.798188	0.377771	0.646478	0.866769	0.424112	0.534497	0.350279	0.997083	0.514981	0.490254	0.297944	1.84659	0.315377	0.682667	0.432946	0.492113	0	0.267504	1.22219	0.724594	0.533182	0	0.589004	0.638424	0.450595	0	0	0	1.04509	0.59449	2.52786	0	1.29825	0.189066	1.30259	0	0.435789	0.432068	0
circ_57635	2.03113	1.91364	0.958543	2.30264	2.42625	3.06439	1.87181	2.45079	2.0174	2.03068	4.52306	2.77032	1.53539	3.54587	1.81762	2.31615	3.41522	2.59242	1.28745	2.94152	2.53252	2.66729	2.41789	2.95822	1.79364	1.16877	4.51134	3.74505	2.89465	5.16273	3.26574	2.50626	3.06282	2.5537	2.47827	0.921624	1.64591	0.871108	1.19439	1.58531	2.16674	1.62576	6.36144	0.567198	1.95388	1.93172	2.90526	3.02448	0.876631
circ_117595	1.50884	0.63788	1.06505	1.58307	1.36476	0.59793	0.935906	0.668398	0.672465	0.451262	1.19728	0.503695	1.13134	1.41835	0.9694	0.712662	1.13841	1.59533	0.772471	0.980507	0.148972	1.12847	0.788443	0.568889	0.804043	1.23028	0.764634	0.401256	1.28651	1.53976	1.06636	0.674763	1.17801	0.319212	0.901191	0.614416	1.09728	0.217777	0.298597	0	0.722246	0	0.908777	0.378132	0.325647	0.772689	0.290526	0.432068	0.350653
circ_93545	0.754421	0.212627	0.319514	1.29524	0.530741	0.448448	1.71583	0.445599	0.784543	1.27858	1.99547	0.755542	0.242429	1.26075	0.908812	1.78166	0.963267	0.897375	0.514981	0.490254	0.148972	1.23106	1.26151	1.13778	1.11329	1.47634	0.611707	0.668759	0.643256	1.26804	1.93279	1.15674	0.706805	1.43645	1.35179	0.76802	0.274319	2.39555	0.298597	0.792653	1.08337	0.591187	2.85616	0.567198	1.62823	0.386345	0.581052	1.29621	0.350653
circ_8798	0.754421	0.708756	0.639029	0.57566	0.379101	0.149483	0.701929	0.668398	0.336233	1.12816	1.99547	0.503695	0.565669	0.866769	0.9694	1.42532	0.437849	0.199417	0.772471	0.73538	0.893831	1.38494	1.26151	0.512	1.05144	1.23028	0.91756	0.936263	0.514605	0.63402	1.66619	1.25313	0.824606	1.75567	0.225298	1.07523	0.822957	0	1.04509	0.990816	1.62505	1.33017	0.778952	1.1344	1.30259	0.193172	0.145263	0.864137	0.701305
circ_70482	0.812453	0.779632	0.639029	0.791533	0.758202	0.747413	0.701929	0.668398	0.896621	1.27858	1.46334	0.881466	0.323239	0.630377	0.666462	0.712662	0.525419	0.199417	0.514981	0.490254	0	1.12847	0.788443	0.967111	0.494796	1.41482	2.67622	1.40439	0.964884	2.4455	0.933069	0.963947	1.41361	0.79803	0.675893	0.153604	0.274319	0.435554	0.597193	0	0.902808	0.738983	1.29825	0.283599	0.97694	0.965862	0.871578	1.29621	0.525979
circ_96909	1.68294	1.13401	0.319514	1.8709	0.834022	0.971636	1.48185	1.7824	1.90532	1.35379	3.59185	2.1407	0.565669	2.6791	1.51469	1.42532	1.57626	1.59533	2.83239	0.490254	0.893831	2.5647	2.68071	1.30844	1.42254	3.38328	1.14695	2.40753	1.47949	1.72091	2.46597	2.50626	2.00262	3.19212	1.80238	1.22883	0	0.653331	1.49298	1.78347	3.43067	0.88678	1.81755	1.1344	1.95388	0.965862	1.59789	1.58425	2.10392
circ_49627	0.812453	0	0.21301	0.431745	0	0.523189	0.623937	0.445599	0.784543	0.601683	0.931219	1.38516	0.16162	0.709174	1.09057	0.534497	0.875698	0.299125	0.514981	0.73538	0.148972	0.974588	0.473066	0.227556	0.185548	2.39905	0.611707	2.07315	0.450279	1.53976	1.59955	0.289184	0.353403	0.79803	0.675893	0	0.548638	0.435554	0.89579	0.198163	1.62505	0.88678	1.42808	0.378132	0.48847	0.965862	0.871578	1.00816	0.175326
circ_57794	0.696389	0.425254	0.106505	0.143915	0.15164	0.448448	0.467953	0.334199	1.56909	0.526472	0.798188	1.25924	0.242429	0.393986	0.72705	0.712662	0.350279	0.59825	0	0.73538	0.297944	0.820705	0.788443	0.341333	0.680344	0.676655	0.152927	1.20377	0.964884	0.362297	1.46625	1.15674	0.824606	0.478818	1.35179	0.921624	0	0.435554	0.746492	0.990816	0.722246	0.44339	1.29825	0.378132	0.651293	0.386345	0.726315	0.432068	0
circ_127776	5.45504	10.6313	1.91709	1.58307	1.06148	2.69069	5.61544	5.01299	4.70726	7.37061	5.05519	17.2515	1.13134	4.41264	5.75581	3.02882	1.83897	6.08221	4.89232	2.45127	2.23458	4.66776	2.94352	2.50311	3.95837	7.44321	3.51731	4.01256	1.15786	6.3402	1.06636	5.59089	2.59162	1.91527	5.18185	1.68964	4.38911	3.04888	2.38877	1.18898	7.22246	1.62576	0.649126	4.25399	1.79106	2.1249	1.59789	0.432068	4.20783
circ_141023	1.16065	1.06313	0.639029	1.22328	0.834022	0.747413	1.32587	1.7824	0.44831	0.827314	3.59185	1.51108	0.242429	2.8367	0.545287	1.78166	1.66383	0.797666	2.5749	0	1.63869	1.43623	1.26151	0.796445	1.48439	0.676655	2.44683	1.80565	0.514605	0.543445	1.5329	0.771158	2.12042	1.75567	2.02768	0.76802	1.3716	1.95999	1.34369	1.78347	2.88898	1.77356	1.29825	0.850797	1.95388	1.93172	1.1621	2.01632	2.98055
circ_141552	0.98655	1.06313	0.532524	1.29524	1.21312	1.42008	1.24787	1.671	1.56909	0.827314	1.72941	0.881466	1.05053	1.41835	1.02999	1.78166	0.525419	1.39592	1.28745	0.73538	1.0428	1.48753	0.998694	0.910223	1.29884	0.922711	2.67622	1.13689	0.514605	1.17746	1.93279	0.385579	1.88481	0.638424	0.675893	0.76802	0.274319	0.871108	0	2.77428	1.08337	0.738983	2.46668	1.22893	1.13976	0.965862	1.30737	1.00816	1.05196
circ_66065	1.74097	1.77189	1.17155	4.38941	1.36476	3.13913	4.91351	10.6944	7.28504	3.53489	5.72035	9.31835	2.74753	2.8367	3.51407	4.81047	1.22598	2.49271	4.37734	2.69639	4.91607	3.53929	4.73066	3.52711	4.02022	3.62933	6.80524	2.60816	1.60814	1.44919	4.33211	4.62695	8.36386	2.39409	1.12649	1.99685	0.822957	5.00887	2.98597	2.77428	2.16674	3.84271	5.71231	4.15945	2.1167	1.73855	7.40841	1.15218	5.96109
circ_141723	1.16065	0.425254	0.639029	0.935448	0.834022	0.747413	0.701929	0.334199	1.0087	0.752104	1.59638	1.76293	0.565669	0.787972	0.848225	1.24716	0.963267	0.997083	1.28745	0.73538	1.78766	1.79529	0.788443	0.967111	0.618495	1.10725	0.91756	0.535007	0.321628	0.905742	1.19966	0.481974	0.942407	0.957636	1.12649	1.22883	1.3716	0.871108	0.597193	0.990816	2.3473	1.47797	0.778952	0.850797	0.814116	1.15903	0.726315	1.58425	0.876631
circ_70312	1.04458	0.63788	0.426019	1.22328	0.303281	1.56957	0.935906	1.4482	1.23285	0.526472	1.06425	0	0.484859	0.866769	0.848225	2.13799	0.700558	0.897375	1.28745	0	0.297944	2.51341	1.36663	1.59289	0.927742	1.41482	1.83512	1.07001	1.47949	1.26804	1.66619	1.44592	1.17801	1.27685	0.675893	0.307208	0.548638	1.95999	1.64228	0.59449	1.26393	1.47797	3.11581	0.567198	2.1167	0.579517	1.59789	1.29621	0.175326
circ_94581	0.406227	0.708756	0	1.00741	0.606562	0.373706	0.311969	0.668398	0	0.752104	2.39456	1.38516	0.323239	1.26075	1.02999	0.534497	0.262709	0.897375	0	0.490254	0.148972	0.512941	0.630754	0.682667	0.556645	0.738169	0.994024	0.0668759	0.321628	0.63402	0.466534	0.481974	1.41361	0.319212	0.225298	0	1.09728	0.653331	0	0.396326	0.541685	0.44339	0.649126	0.567198	0.48847	0.772689	0	1.00816	0.350653
circ_173172	1.04458	0.779632	0.532524	0.935448	0.379101	0.59793	1.71583	0.891198	2.0174	0.676893	1.59638	1.25924	1.45458	1.26075	1.27234	0.534497	1.31355	0.897375	2.05992	0.980507	0.446915	2.15435	1.73457	1.13778	1.11329	1.59937	4.12902	1.07001	1.60814	1.53976	1.19966	2.79545	2.00262	1.43645	0.675893	0.460812	1.92023	1.95999	1.34369	1.58531	1.08337	1.62576	5.06319	1.79613	1.30259	1.35221	4.06736	1.00816	0.701305
circ_72893	0.348194	0.425254	0.319514	0.647618	0.530741	0.448448	0.779922	0	0.560388	0.451262	1.19728	0.755542	0.16162	0.55158	0.424112	0.712662	0.17514	0.59825	0.514981	0.73538	0.446915	0.666823	0.578192	0.853334	0.556645	0.615141	0.764634	0.735635	0	0.996316	0.466534	0	0.117801	0.319212	0.450595	0.614416	0.822957	1.08888	0	0.396326	0.722246	0.295593	1.29825	0.378132	0.814116	0.386345	0.435789	1.00816	1.05196
circ_44317	1.16065	0.283502	0.745533	0.28783	0.15164	0.373706	0.935906	0.668398	2.12947	0.676893	0.665156	0.755542	0.242429	0.236391	0.545287	0.712662	0.262709	0.697958	0.25749	0.245127	1.48972	1.12847	1.20895	0.625778	0.556645	0.984226	0.91756	0.735635	0.57893	0.724594	1.19966	1.15674	0.824606	0.638424	1.12649	0	0	0.217777	0.89579	0.990816	1.98618	1.18237	0.389476	0.378132	0.814116	1.15903	0.435789	0.720114	0
circ_66529	0.580324	0.141751	1.06505	0.86349	0.379101	0.373706	0.779922	0.334199	1.0087	0.376052	0.931219	2.39255	0.404049	0.55158	0.787637	0.890828	0.612988	1.49562	0	0.490254	0	0.769411	0.841006	0.625778	1.11329	1.53785	1.29988	0.33438	1.02921	0.271723	1.06636	0.481974	0.706805	0.159606	0	0.307208	0.274319	0.217777	0.298597	0.198163	0.722246	0.591187	0.519301	0.283599	0	0.579517	0	0.288046	0.175326
circ_94372	0.580324	0.496129	1.17155	0.57566	0.454921	0.373706	1.0139	0.779798	2.91402	0.902524	1.86244	0.503695	0.484859	1.41835	0.848225	0.534497	0.788128	1.39592	0.514981	0.490254	0.148972	1.53882	1.62945	1.30844	1.36069	2.02997	0.22939	0.200628	0.57893	1.44919	1.33296	0.963947	1.41361	1.59606	0	0	1.09728	1.08888	0.89579	0.990816	2.3473	1.18237	0.649126	0.850797	1.30259	0.579517	1.1621	1.00816	0.350653
circ_134081	0.290162	0.283502	0.319514	0.503703	0.227461	0.149483	0.311969	0	0.44831	0.300841	0.532125	0.251847	0.242429	0.55158	0.24235	0	0.612988	0.299125	0	0	0.148972	0.923294	0.420503	0.512	0.371097	0.430599	0	0	0.450279	0.724594	0.533182	0.481974	0.471204	0	0.901191	0.460812	0	0.871108	0	0.198163	0	0.591187	2.72633	0.567198	0.651293	0	2.03368	0.288046	0
circ_6422	1.68294	1.41751	1.06505	3.16613	1.21312	2.91491	1.55984	0.668398	2.0174	2.1811	5.05519	1.51108	1.13134	2.36391	1.87821	2.67248	1.48869	2.59242	0.772471	1.71589	1.78766	4.36	2.52302	2.84445	2.47398	2.21451	3.44085	1.87253	0.964884	1.08689	2.86585	1.54232	3.18062	2.87291	1.80238	0.76802	1.3716	3.04888	1.49298	1.38714	2.3473	2.06915	8.30882	2.93052	3.58211	1.54538	4.06736	2.59241	1.40261
circ_132451	0.23213	0.425254	0.426019	0.431745	0.379101	1.04638	0.701929	0.779798	0.896621	0.300841	0.665156	0.629618	0.808098	1.10316	1.09057	0.534497	1.13841	1.09679	0.772471	1.71589	0.595887	0.769411	0.525629	1.13778	0.556645	0.492113	0.45878	0.601883	0.514605	0.905742	0.333239	0.674763	0.353403	0.478818	0.225298	0.76802	0.548638	0	0.597193	2.17979	0.722246	1.03458	0.908777	1.03986	0.814116	0.772689	1.1621	0.432068	1.40261
circ_66624	1.50884	0.425254	0.319514	1.15132	0.303281	0.373706	1.63784	1.2254	1.56909	0.752104	1.33031	0.629618	0.727288	0.945566	0.72705	0.178166	0.700558	0.897375	1.28745	1.22563	0.595887	0.974588	1.31407	1.13778	0.865893	1.78391	2.90561	1.07001	0.385953	0.543445	1.59955	0.963947	1.29581	0.957636	0.901191	0.460812	0.548638	1.30666	0.597193	0.59449	1.08337	0.88678	3.50528	1.1344	1.46541	0.965862	1.30737	0.720114	0.525979
circ_114793	0.464259	0.354378	0.426019	0.791533	0.15164	0.448448	0.389961	0.1114	1.0087	0.150421	0.665156	0.629618	0.565669	0.630377	0.666462	0.890828	0.262709	0.697958	0.25749	0.980507	0.297944	0.871999	0.420503	0.739556	0.556645	0.369085	0.535244	0.601883	0.900558	0.452871	0.666478	0.289184	0.824606	0.638424	0	0.153604	1.92023	0.435554	0.746492	0	0.722246	1.18237	3.50528	0.661731	0.48847	0.386345	0.871578	0.720114	1.57794
circ_122364	0.812453	0.63788	0.319514	1.07936	0.758202	0.747413	0.623937	0.668398	0.784543	1.05294	1.19728	0.881466	0.484859	1.10316	1.27234	0.712662	0.963267	0.498542	0.772471	0	1.0428	1.12847	1.15638	0.967111	0.865893	0.676655	0.305853	0.535007	0.643256	1.17746	1.26631	0.289184	0.353403	0.319212	0.675893	0.307208	0	0.435554	0.298597	0.792653	0.722246	0.44339	0.778952	0.567198	0.48847	0.965862	0	0.576091	0.350653
circ_114787	0.580324	0.63788	0.319514	0.791533	0.379101	0.896895	0.467953	1.0026	1.12078	0.752104	0.931219	0.377771	0.404049	1.10316	0.605875	0.534497	0.612988	1.1965	0.514981	0.73538	0.297944	2.30823	1.26151	0.910223	1.36069	0.615141	0.994024	0.735635	0.643256	0.452871	0.59983	0.385579	0.353403	0.957636	1.35179	0.614416	0	0	1.19439	1.38714	0.902808	0.295593	1.68773	0.850797	0.814116	0	0.726315	0.576091	0.525979
circ_59030	0.522291	1.34664	0.426019	0.57566	1.8955	0.672671	0.779922	0.668398	0.896621	0.526472	1.33031	1.38516	0.565669	1.10316	0.666462	0.712662	0.700558	0	2.83239	1.22563	0.893831	1.79529	1.47176	1.30844	0.804043	0.615141	0.305853	0.401256	0.836232	0.452871	0.733126	1.34953	0.589004	1.59606	2.25298	0.460812	1.92023	0	1.19439	0.990816	1.08337	1.33017	1.29825	1.51253	0.651293	1.54538	1.01684	3.1685	1.22728
circ_154928	0.464259	0.354378	0.319514	0.719575	0.379101	0.448448	0.545945	0	1.23285	0.451262	1.19728	0.629618	0.323239	0	0.363525	0.712662	0.262709	0.997083	1.02996	0.73538	0	1.28235	0.946132	0.739556	0.680344	0.738169	1.07049	0.668759	0	0.63402	0.999717	0.674763	0.471204	0.478818	1.35179	0.614416	0	0.217777	0	0.59449	0.722246	0	0.908777	1.60706	1.13976	0.386345	1.01684	0.576091	0
circ_22160	0.754421	0.354378	1.06505	0.647618	0.379101	0.224224	0.623937	0.556999	0.784543	0.526472	0.399094	0.755542	0.808098	0.393986	0.363525	0.890828	0.612988	0.897375	1.02996	0.490254	1.0428	1.02588	0.841006	0.739556	0.865893	0.984226	0	0.601883	0.321628	1.08689	1.3996	0.771158	0.471204	1.11724	0	0.307208	0.548638	0.653331	0	0	1.08337	0.88678	1.16843	0.661731	0.814116	0.772689	0.726315	0.432068	0.350653
circ_53581	0.754421	0.567005	0.852038	0.57566	0	0.224224	0.467953	0.1114	1.12078	0.225631	0.931219	0.629618	0.484859	0.55158	0.545287	1.24716	0.612988	0.797666	0	0.245127	0.595887	1.02588	0.420503	1.30844	0.804043	0.861197	0.152927	0.33438	0.836232	0.63402	1.5329	0.385579	0.589004	0.319212	0.901191	0	1.3716	0.653331	0.149298	0	1.80562	0.591187	1.29825	0.472665	0.651293	0	1.1621	0.432068	0
circ_112241	1.21868	1.41751	0.852038	1.15132	1.1373	1.04638	2.26177	1.5596	3.4744	1.50421	5.45428	2.01478	0.404049	1.89113	1.15116	0.890828	1.22598	1.59533	0.772471	2.45127	1.19177	3.23153	1.94483	2.21867	1.54624	2.21451	2.2939	1.87253	1.02921	2.35493	3.59898	1.8315	3.18062	1.11724	0	0.153604	0.548638	1.95999	0.597193	0.990816	1.98618	1.47797	4.15441	0.94533	1.79106	0.386345	2.90526	1.00816	1.22728
circ_90165	3.07572	2.83502	2.1301	2.15873	1.21312	1.42008	2.72973	1.671	7.28504	1.88026	4.52306	3.02217	1.13134	2.6791	1.87821	4.45414	3.41522	3.68921	2.05992	2.20614	2.38355	5.02682	3.83709	4.49422	4.26761	3.32176	4.12902	2.00628	2.89465	2.98895	3.53233	1.34953	5.18324	3.51133	2.02768	1.38244	1.09728	1.74222	0.89579	1.38714	4.33348	2.95593	7.65969	3.78132	3.90776	2.89759	3.48631	2.30436	2.45457
circ_147485	1.50884	0.779632	0.852038	1.22328	0.758202	0.523189	2.18378	1.3368	1.56909	1.50421	1.19728	2.39255	1.21215	0.55158	0.9694	1.78166	1.48869	1.09679	2.05992	0.73538	0.744859	3.02635	2.15508	1.42222	1.48439	2.02997	0.305853	1.20377	0.57893	2.17378	1.19966	3.27742	1.64921	1.75567	1.12649	1.07523	0.822957	1.30666	0.746492	0.792653	1.26393	2.36475	3.37546	0.94533	0.651293	1.15903	1.59789	1.15218	0.876631
circ_107137	0.754421	0	0.639029	1.00741	0.530741	0.373706	0.389961	0.556999	1.79324	0.827314	1.59638	0	0.404049	1.10316	0.24235	0.356331	0.963267	0	0	1.22563	0.744859	1.43623	1.15638	1.13778	0.432946	1.53785	2.06451	0	0.836232	1.53976	1.19966	1.8315	0.942407	1.43645	0	0.460812	0	0	0.298597	0	0.541685	0.738983	3.11581	1.1344	0	0	0.871578	1.15218	1.22728
circ_77889	1.91507	1.55926	1.49107	2.66243	1.1373	2.24224	1.40386	2.67359	1.68116	1.429	2.79366	2.51847	1.13134	2.36391	1.33292	1.95982	1.7514	0.997083	2.5749	1.47076	1.0428	3.488	3.36402	2.44622	1.29884	3.56782	3.135	2.27378	1.86544	2.89838	2.53262	1.06034	2.00262	2.07488	1.80238	1.68964	2.74319	1.95999	2.09018	1.58531	1.98618	1.92136	5.45266	1.79613	3.58211	1.93172	3.34105	3.60057	1.75326
circ_173534	0.290162	0.567005	0.532524	0.719575	0.606562	0.448448	0.155984	0.445599	0.784543	0.676893	0.931219	1.00739	0.646478	0.787972	0.666462	0.356331	0.350279	0.897375	0.514981	0	0.893831	0.923294	0.683317	0.398222	0.680344	1.04574	0.535244	0.535007	0.771907	1.17746	0.466534	0.385579	0.706805	1.27685	0.675893	0.921624	1.92023	0.871108	0.597193	0.396326	1.08337	0.88678	0.519301	0.94533	0.48847	0.965862	0.435789	0.576091	0.876631
circ_165348	0.406227	0.212627	0.426019	1.15132	0.530741	0.822154	0.623937	0.556999	0.560388	0.225631	0.931219	0.503695	0.404049	0.630377	0.666462	0.890828	0.612988	1.09679	1.02996	0	0.744859	0.769411	0.893569	0.625778	0.371097	0.799683	0.535244	0.200628	0.643256	0.815168	0.533182	0.481974	0.471204	0.638424	0	0.460812	0	0.871108	0.597193	0.198163	0.902808	0.44339	1.81755	0.378132	1.13976	0.386345	0.726315	1.00816	0.701305
circ_143865	0.406227	0.708756	0.532524	0.57566	0.379101	0.822154	0.623937	0.445599	1.45701	0.676893	0.798188	0.629618	0.404049	0.55158	0.363525	0.712662	0.700558	0.797666	0.514981	0	0.744859	0.564235	0.420503	0.341333	0.680344	1.16877	1.68219	0.33438	0.450279	0.996316	1.3996	0.385579	0.589004	0.79803	0	0.614416	0.548638	0.653331	1.04509	0	0.541685	0.295593	1.94738	1.1344	0	0.193172	0.871578	0.288046	0.350653
circ_125651	5.22291	4.18166	5.96427	5.46877	3.48773	5.82982	4.13358	3.78759	6.16427	7.2954	7.05066	5.03695	2.66672	6.46137	4.18054	3.56331	3.41522	7.07929	6.69475	3.43177	1.93663	10.0023	6.25498	7.50934	6.6179	3.75236	3.44085	4.41381	2.38005	4.89101	5.33182	2.79545	3.29842	6.22464	6.30834	6.14416	6.58366	7.62219	5.07614	2.57612	7.76414	10.4936	16.4878	7.84624	6.35011	2.89759	10.1684	5.32884	3.15587
circ_70373	1.799	1.34664	1.91709	2.3746	1.21312	2.01801	2.33976	3.00779	4.93141	3.15883	5.45428	2.26663	0.565669	3.15189	4.11995	2.13799	3.59036	2.79183	5.4073	2.45127	2.23458	5.84753	4.83578	3.01511	2.90693	2.95268	1.68219	3.27692	0.900558	2.62665	2.46597	1.63871	4.71204	2.23448	2.02768	2.15046	2.19455	5.22665	2.83667	1.58531	5.77797	6.50305	5.71231	4.63212	4.2334	2.1249	5.37473	1.72827	4.38316
circ_83829	0.98655	0.567005	0.852038	0.647618	0.606562	0.896895	1.40386	1.114	2.24155	0.601683	1.33031	1.00739	1.05053	1.18196	0.9694	1.60349	1.13841	1.89446	0.514981	0.980507	0.297944	1.89788	1.47176	1.08089	0.989592	2.09148	2.06451	0.802511	1.35084	1.35861	0.666478	0.481974	0.589004	0.638424	0.450595	0	0.822957	0.653331	0.746492	0.990816	2.3473	0.738983	1.0386	0.850797	0.651293	0.579517	1.1621	1.15218	0.701305
circ_31330	4.93275	4.46516	4.57971	5.7566	2.42625	5.90456	6.86331	6.46118	9.19036	3.15883	7.31672	5.54064	2.82834	7.40693	5.57405	3.74148	7.00558	7.97666	3.60487	4.65741	4.46915	5.59106	5.46654	9.04534	4.26761	8.18137	7.03463	4.14631	6.0466	6.15905	5.39847	6.45845	5.18324	4.46897	5.85774	3.6865	3.29183	4.57332	2.83667	3.96326	8.12527	5.61627	6.88074	7.08998	3.74493	4.05662	5.22947	5.61689	3.3312
circ_140019	1.27671	1.70101	0.532524	1.43915	1.21312	1.56957	1.0139	1.5596	1.45701	1.20337	2.66063	1.38516	0.484859	2.12752	1.63586	0.712662	1.22598	1.59533	0.514981	0.980507	0.446915	2.35953	1.31407	1.36533	1.17514	2.27602	2.44683	1.47127	0.514605	1.72091	2.99915	1.25313	0.589004	1.11724	1.57708	0.460812	0.822957	1.30666	0.746492	0.792653	3.06955	1.62576	3.37546	1.1344	1.95388	1.35221	2.03368	1.29621	1.22728
circ_33640	0.638356	0.708756	0.745533	1.22328	0.303281	0.448448	0.935906	0.445599	2.57778	0.526472	2.1285	0.629618	0.323239	1.65474	1.02999	0.356331	0.437849	1.59533	1.54494	0.73538	1.0428	1.84659	0.841006	1.08089	0.618495	1.10725	1.14695	1.07001	1.92977	0.815168	1.79949	1.54232	0.471204	0.638424	2.47827	0.460812	0.274319	1.30666	0.746492	0.396326	1.26393	1.03458	1.29825	1.418	0.48847	0.772689	0.871578	1.58425	0
circ_171333	2.20523	2.12627	2.34311	2.08677	1.21312	2.98965	3.27567	3.45339	5.71596	1.27858	3.99094	2.6444	1.37377	2.04873	2.9082	3.02882	2.36438	4.38717	1.54494	1.22563	3.12841	2.82117	2.94352	4.72178	2.53583	3.9369	5.81122	3.14317	1.86544	4.70986	2.86585	1.06034	1.41361	1.91527	3.15417	1.07523	1.64591	1.08888	1.64228	2.17979	3.25011	2.21695	4.41406	2.64692	1.13976	2.31807	1.30737	2.16034	1.75326
circ_51692	0.928518	0.354378	0.958543	0.57566	0.379101	0.448448	1.16988	0.779798	1.45701	0.676893	1.46334	0.629618	0.323239	0.866769	0.908812	0.890828	0.612988	1.09679	0.25749	0.980507	0.595887	0.923294	0.893569	2.048	0.927742	1.16877	1.68219	1.27064	0.964884	1.17746	1.19966	0.289184	1.29581	0.957636	0.675893	0.153604	0.548638	0.653331	1.64228	0.792653	1.26393	0.591187	1.94738	0.567198	0.97694	0.772689	0.871578	1.29621	0
circ_54059	1.50884	1.20489	1.49107	0.791533	0.682382	0.373706	1.16988	0.445599	2.0174	1.27858	1.33031	1.51108	0.565669	1.18196	1.27234	0.534497	0.875698	1.1965	3.08989	0.980507	0.595887	2.10306	1.15638	1.99111	1.42254	1.04574	2.52329	1.53815	0.771907	1.35861	2.86585	2.12068	0.824606	1.11724	0.450595	0.460812	0.822957	0.653331	0.298597	0.792653	0.541685	0.88678	1.42808	0.283599	1.62823	0.386345	1.45263	1.29621	1.05196
circ_90790	1.62491	1.48839	1.06505	0.935448	0.834022	1.34534	1.79382	1.3368	2.0174	1.50421	2.26153	0.881466	0.727288	1.10316	1.09057	0.534497	0.875698	0.498542	1.28745	0.490254	0.446915	1.43623	1.31407	1.42222	0.865893	1.47634	4.05256	1.07001	0.707581	1.44919	1.33296	1.06034	0.471204	0.478818	0	0.614416	0.822957	1.08888	0.597193	0	0	1.33017	1.94738	0.661731	1.46541	0.386345	1.30737	0	0.350653
circ_114439	0.638356	0.63788	0.745533	0.86349	0.227461	0.523189	1.0139	0.668398	0.560388	0.601683	1.72941	0.377771	0	0.236391	0.605875	0.712662	0.875698	0.398833	0	0	0.446915	1.43623	0.893569	0.455111	0.556645	0.430599	0	0.200628	0.643256	0.905742	0.799773	0	0.589004	0.79803	0	0.460812	0.548638	0.871108	0.298597	0.792653	0.902808	0.591187	1.68773	0.661731	0	0.193172	0.145263	0	0
circ_77700	1.04458	0.141751	0.319514	1.22328	0.227461	0.672671	1.32587	0.891198	0.672465	0.977735	0.665156	0.755542	0.646478	0.945566	1.02999	1.06899	0.525419	1.29621	1.02996	0.245127	0.446915	1.59012	1.26151	1.59289	0.742194	1.35331	1.07049	0.535007	0.836232	0.362297	1.66619	0.481974	0.589004	0.638424	0.901191	0.76802	1.3716	0.653331	0.746492	0.59449	1.44449	1.47797	2.46668	0.283599	0.814116	0.965862	0.290526	2.44839	0.350653
circ_11022	3.19178	3.1894	2.87563	3.16613	3.86683	5.00766	3.9776	2.56219	4.70726	3.45968	5.98641	3.27402	2.42429	6.22498	3.51407	3.20698	4.90391	5.58367	5.92228	3.43177	3.42635	6.41176	5.41398	5.46134	4.39131	3.62933	7.49341	3.74505	2.38005	3.80412	4.26546	2.31347	3.06282	3.99015	4.73125	2.30406	3.84047	4.79109	2.98597	3.56694	3.61123	5.32068	12.7229	4.91572	5.69881	3.28393	4.06736	4.60873	1.75326
circ_1165	0.98655	0.708756	1.49107	1.65502	0.530741	1.12112	0.701929	0.668398	2.80194	0.601683	3.32578	0	1.13134	2.12752	1.02999	1.42532	0.963267	1.49562	0.772471	0	0.893831	0.769411	1.20895	0.967111	0.742194	1.04574	0.91756	0.936263	0.514605	0.543445	0.666478	1.06034	0.942407	1.27685	0.675893	0.460812	0.548638	0.871108	1.04509	1.38714	1.80562	1.47797	1.5579	0.94533	0.97694	1.35221	1.74316	2.44839	0.350653
circ_149894	1.45081	0.354378	0.21301	0.57566	0.530741	0.373706	0.467953	0.1114	0.44831	0.827314	0.665156	0.629618	0.646478	0.472783	0.363525	0.534497	0.262709	0.897375	0.25749	0.73538	0.148972	1.28235	0.630754	0.853334	0.742194	1.23028	0.22939	0	0.771907	0.362297	0.933069	0.578368	0	1.11724	0.675893	0	0.274319	0.653331	0	0.59449	0	0.295593	0.908777	0.189066	0.651293	0.965862	0.435789	1.15218	0
circ_5162	2.03113	1.13401	1.38456	1.8709	1.97133	2.69069	1.09189	2.11659	1.79324	1.429	3.05972	2.26663	1.13134	2.52151	1.33292	1.06899	1.22598	1.69504	2.5749	0.980507	2.08561	1.84659	4.25759	2.16178	1.97918	1.90694	1.60573	1.47127	1.15786	3.26067	1.46625	2.02429	1.64921	1.27685	1.80238	2.45766	3.01751	2.17777	1.04509	1.98163	2.88898	2.95593	6.10179	3.21412	1.46541	1.93172	3.19579	1.58425	2.45457
circ_17577	4.35243	1.70101	1.59757	2.51851	2.04715	3.06439	2.10579	1.5596	2.91402	2.25631	3.19275	2.26663	1.37377	2.28512	2.48409	2.31615	1.48869	2.09387	1.80243	2.20614	0.893831	5.53976	3.36402	2.78756	1.54624	3.19873	4.97012	2.34066	1.99409	2.4455	2.39932	2.40987	2.47382	2.5537	1.80238	3.37929	1.3716	1.95999	1.94088	1.98163	1.80562	3.99051	6.62109	2.74146	3.25647	2.31807	2.17895	2.01632	2.62989
circ_50880	4.35243	2.05539	2.44961	2.15873	2.04715	1.86853	3.27567	3.00779	6.94881	3.53489	4.39003	2.01478	2.5051	3.38828	5.39229	1.78166	1.57626	3.09096	0.772471	1.96101	3.27738	5.84753	5.83448	5.06311	3.71097	6.45898	3.7467	2.54129	3.0233	8.24225	5.66506	3.95218	2.35602	2.23448	2.92887	2.15046	1.92023	2.8311	1.79158	1.38714	5.05572	1.92136	5.97196	2.36333	2.93082	1.93172	4.35789	2.30436	2.98055
circ_79127	0.638356	0.992258	0.958543	0.935448	0.682382	1.2706	1.0139	0.445599	1.56909	0.376052	1.46334	0.377771	0.404049	0.709174	1.02999	1.24716	1.05084	1.09679	0.772471	0.490254	0.297944	1.02588	1.31407	1.08089	0.865893	1.53785	1.75866	0.33438	1.15786	1.08689	1.66619	1.44592	1.17801	0.957636	0.450595	0.460812	0.548638	0.217777	0.447895	0.198163	1.26393	0.44339	0.908777	0.850797	0.97694	0	0.581052	0.288046	0.350653
circ_47063	1.04458	0.425254	0.426019	1.36719	0.530741	1.04638	1.24787	0	1.23285	0.676893	1.19728	1.00739	0.646478	0.787972	0.848225	0.356331	0.525419	0.59825	2.31741	0	0	2.616	1.68201	1.64978	0.804043	1.35331	0.841097	0.601883	0.257302	0.63402	1.06636	0	1.17801	1.59606	1.35179	0.460812	0.548638	0.871108	0.89579	1.38714	1.26393	1.33017	4.02458	0.756264	1.46541	0.579517	0.435789	0.432068	0.701305
circ_61832	6.96389	8.64682	2.44961	5.46877	5.61069	8.37102	6.23937	9.24618	13.1131	5.56557	9.44522	8.18504	3.3132	15.3654	10.5422	11.9371	8.49427	7.97666	20.5992	5.39279	3.42635	11.3873	7.7793	10.0124	9.27742	6.39747	7.7228	9.29575	4.43846	10.416	5.39847	3.95218	8.12826	7.66109	8.33601	6.14416	2.19455	5.87998	6.56913	6.14306	13.3616	15.6664	6.75092	11.0604	7.81552	5.98834	6.24631	9.79355	8.41566
circ_42366	0.754421	0.283502	0.106505	0.647618	0.530741	0.298965	0.233976	0.668398	1.12078	0.526472	0.399094	1.25924	0.0808098	0.787972	0.4847	1.60349	0.963267	0.697958	2.05992	0.245127	0	1.02588	0.210251	0.455111	0.927742	0.738169	0.91756	1.00314	0.0643256	0.362297	0.199943	0	0.824606	0.79803	0.225298	0.307208	0.274319	0.871108	0.597193	0.396326	0.361123	0.88678	0	0.661731	1.13976	0.386345	0.145263	1.58425	0.350653
circ_146311	0.928518	0.212627	0.21301	1.07936	0.15164	0.373706	0.311969	0.556999	0.672465	0.827314	1.33031	0	0.404049	0.55158	0.545287	0.890828	0.350279	0.697958	0.514981	0	0.446915	0.769411	0.630754	0.625778	0.371097	0.922711	1.68219	0.535007	0.321628	0.63402	1.06636	0.385579	1.17801	1.11724	1.12649	0.460812	0.548638	1.52444	0.597193	0.198163	0.541685	1.03458	1.5579	0.567198	0.162823	0.386345	1.01684	0.432068	0.525979
circ_28650	1.27671	1.27576	1.06505	1.8709	1.28894	1.19586	2.72973	1.7824	3.13817	1.80505	2.26153	1.88886	1.29296	1.10316	2.05997	1.95982	1.48869	1.79475	3.08989	0	2.08561	1.89788	1.73457	1.59289	1.60809	2.76813	3.67024	2.94254	1.80112	1.81148	1.33296	1.92789	3.18062	2.7133	3.15417	1.22883	1.09728	2.61332	1.49298	0	4.15291	2.06915	4.28423	2.36333	4.07058	1.73855	2.17895	1.8723	0.525979
circ_160805	0.696389	0.425254	0.426019	0.86349	0.454921	0.0747413	1.09189	1.2254	1.56909	0.676893	0.798188	1.25924	0.565669	0.393986	0.424112	0.712662	0.525419	0.697958	0.25749	0	1.19177	0.923294	0.36794	1.08089	0.742194	1.04574	1.37634	0.401256	0	0.362297	1.26631	0.963947	1.06021	0.79803	1.80238	0.307208	0.822957	0.871108	0.89579	0.396326	1.62505	0.88678	0.649126	0.567198	0.48847	0.386345	0.435789	1.29621	0.876631
circ_144942	0.812453	0.496129	0.426019	0.503703	0.227461	0.672671	0.779922	0.779798	1.12078	0.526472	0.931219	0.377771	0.323239	0.866769	0.787637	0.356331	1.22598	0.897375	1.28745	0.245127	0	1.12847	0.473066	0.739556	1.17514	0.922711	0.305853	0.601883	0.0643256	1.08689	0.59983	0	0.235602	0.478818	0.675893	0.614416	0.822957	0.871108	0.746492	0	0.902808	1.92136	0.778952	1.418	0.814116	0.193172	1.01684	0.864137	0.876631
circ_70235	0.522291	0.212627	0.21301	0.935448	0.682382	0.373706	0.467953	0.779798	0.560388	0.376052	1.06425	0.629618	0.16162	0.236391	0.424112	0.712662	0.262709	0.199417	0	0.490254	0.446915	1.23106	0.73588	0.739556	0.371097	0.30757	0.45878	0.267504	0.514605	0.815168	0.466534	0.192789	0.353403	0.319212	0	0.153604	0	0.217777	0.447895	0	1.26393	0.44339	1.42808	0.283599	0.325647	1.15903	0.871578	0.432068	0.525979
circ_34691	0.754421	2.12627	1.59757	0.86349	1.06148	1.04638	1.48185	1.3368	2.46571	1.429	1.19728	1.25924	0.888908	1.10316	1.63586	1.42532	1.7514	0.897375	4.37734	1.47076	0.446915	2.82117	4.99347	3.98222	4.08207	1.66088	0.152927	2.00628	0	0.543445	0.466534	0.578368	2.23822	1.43645	2.25298	1.38244	1.92023	1.08888	1.19439	4.16143	1.26393	1.47797	0.259651	2.17426	0.651293	0.579517	2.17895	1.15218	0.876631
circ_15842	0.812453	0.708756	0.319514	0.28783	0	0.672671	0.311969	1.114	1.12078	0.827314	0.133031	0.503695	0.323239	0.630377	0.787637	0.356331	1.31355	0	0.514981	0.490254	0.595887	1.07718	1.15638	0.568889	1.66994	0.553627	0.841097	0.133752	0.257302	0.362297	0.133296	0.867552	1.06021	0	0.450595	0	0.548638	0.653331	0.149298	0.59449	1.44449	0.44339	0.519301	0.472665	0.48847	0.386345	0.726315	0.720114	0
circ_91319	0.522291	0.992258	0.639029	1.15132	1.28894	0.298965	0.233976	0.668398	0.44831	0.376052	0.931219	0.881466	0.404049	0.236391	1.09057	0.890828	0.875698	0.299125	0.514981	0	1.78766	0.923294	0.893569	0.170667	0.804043	0.799683	1.68219	0.601883	0.192977	0.905742	0.733126	0.289184	0.353403	0.159606	0.901191	0.614416	0	0.871108	0	0	0.541685	0.88678	1.16843	0.756264	0.48847	0.386345	0.871578	0.576091	0.525979
circ_90753	0.98655	0.212627	2.87563	0.57566	0	0.149483	1.09189	0.445599	0.44831	0.300841	1.33031	1.76293	0.969718	2.8367	1.75704	1.24716	2.36438	2.89154	0	0.245127	1.0428	1.23106	0.105126	0.796445	5.81385	2.09148	1.60573	0.735635	0.450279	1.44919	2.13273	0.771158	0.235602	1.75567	7.88542	0.153604	0.274319	1.52444	1.79158	0.59449	3.25011	1.03458	0.519301	0.472665	0.48847	0.386345	0	3.60057	0
circ_16834	0.754421	0.283502	0.21301	0.57566	0.379101	0.298965	0.701929	0.556999	1.12078	0.827314	0.798188	0.503695	0.16162	0.709174	0.181762	1.06899	0.525419	0.897375	0	0	0.744859	1.33365	0.841006	0.398222	0.247398	0.246056	0.45878	0.33438	0.257302	0.452871	0.59983	1.06034	0.353403	1.11724	0.675893	0	0	0.871108	0.447895	0	0.541685	0.44339	3.76493	0.283599	0.162823	0.579517	1.88842	0.432068	0.701305
circ_18125	0.290162	0.496129	0.426019	1.29524	0.0758202	0.59793	0.701929	0.668398	1.68116	0.752104	1.06425	0.881466	0.484859	0.866769	0.848225	1.24716	1.40112	0.897375	1.80243	0.73538	1.19177	1.79529	0.841006	0.682667	0.680344	1.35331	1.37634	1.00314	0.964884	0.63402	0.666478	0.771158	0.353403	0.957636	0.675893	0.460812	0.548638	0.653331	0.746492	0.396326	1.08337	1.18237	2.85616	1.51253	0.651293	0.386345	0.726315	1.58425	0.175326
circ_101390	1.50884	0.567005	0.639029	0.791533	1.21312	0.747413	1.16988	0.445599	1.79324	0.526472	2.26153	0.377771	0.242429	0.945566	2.30232	1.60349	0.875698	0.498542	1.28745	1.96101	0.744859	1.79529	0.893569	1.30844	1.60809	0.738169	2.2939	0.267504	0.514605	1.08689	1.06636	1.15674	0.235602	0.638424	0.225298	1.07523	1.09728	0.871108	1.04509	0.59449	0.722246	0.88678	0.129825	0.472665	0.48847	0	1.1621	1.29621	0.350653
circ_62107	1.33474	0.63788	1.27806	0.359787	0.227461	0.672671	0.935906	2.00519	1.45701	0.376052	1.59638	1.38516	0.727288	1.33955	0.72705	1.24716	1.13841	0.897375	1.02996	0	0.446915	1.43623	0.473066	1.47911	1.17514	0.799683	0.305853	0.468132	0.514605	1.72091	0.399887	0.481974	0.824606	1.27685	1.35179	0.307208	0.548638	0.653331	0	0	1.08337	0.738983	1.16843	0.567198	0	0	1.45263	2.44839	1.22728
circ_81649	1.68294	1.06313	1.91709	0.719575	1.28894	2.31698	1.71583	1.89379	2.80194	1.50421	2.92669	1.63701	1.29296	2.36391	1.81762	1.06899	2.18924	2.19358	3.08989	0.245127	0.297944	1.79529	1.52432	2.048	3.21617	0.861197	0.764634	1.80565	0.514605	0.543445	1.79949	0.481974	1.53141	1.59606	2.02768	1.22883	1.09728	1.95999	0.89579	0.792653	4.33348	2.95593	2.72633	1.98519	0.814116	1.15903	2.61473	1.44023	1.57794
circ_96659	0.870486	0.992258	0.852038	1.00741	0.682382	0.373706	0.857914	0.334199	2.57778	0.827314	1.19728	1.88886	0.404049	0.709174	0.72705	0.534497	1.05084	1.09679	2.05992	0.980507	0.297944	1.84659	0.73588	1.25156	1.36069	1.47634	0.841097	0.401256	0.385953	1.26804	0.799773	0	1.17801	1.27685	1.80238	0.76802	1.09728	0.653331	0.298597	0.792653	1.26393	0.44339	3.24563	0.94533	1.13976	0.772689	0.871578	0.864137	0.175326
circ_3222	0.348194	0.0708756	0.426019	1.15132	0.227461	0.747413	0.155984	0.222799	0.672465	0.676893	1.99547	1.00739	0.0808098	0.866769	0.605875	0.534497	0.437849	0.398833	1.02996	0.73538	0.744859	1.23106	0.683317	0.796445	0.371097	0.553627	0.841097	0.601883	0.0643256	0.362297	1.86614	0	0.235602	0.319212	0.225298	0.307208	0	0.871108	0.149298	0.198163	0.361123	0.44339	5.97196	0.756264	0.162823	0.193172	2.32421	0.576091	0.701305
circ_57026	0.290162	1.06313	0.21301	0.359787	0.682382	0.298965	0.155984	0.222799	1.45701	0.601683	0	2.51847	0.404049	0.393986	0.908812	0	0.788128	0.498542	0.25749	1.71589	0	1.07718	0.683317	0.398222	0.432946	0.123028	1.22341	0.133752	1.28651	0.905742	0.266591	0.867552	0.824606	0	1.35179	0.460812	0.274319	1.08888	0	0	1.44449	0	0.908777	1.22893	0.651293	0	0	0.720114	0.350653
circ_128633	0.522291	0.425254	0.426019	1.07936	0.227461	1.2706	0.467953	0.334199	0.560388	1.20337	1.46334	0.503695	0.565669	0.630377	0.181762	1.24716	0.17514	0.59825	0.514981	0.73538	0.297944	1.07718	0.998694	0.625778	0.309247	0.553627	1.14695	2.00628	0.643256	0.63402	0.866421	0.771158	1.29581	0.638424	0	0.153604	0.548638	0	0.298597	0	0.361123	0.591187	0.778952	0.189066	1.95388	0.193172	0.726315	1.15218	0.701305
circ_98844	0.580324	0.354378	0.639029	0.503703	0.454921	0.448448	0.155984	0.779798	1.34493	0.526472	0.665156	0.755542	0.0808098	0.630377	0.9694	0.534497	0.700558	1.09679	0.772471	0.245127	0.148972	1.48753	0.525629	1.08089	0.494796	0.861197	1.07049	1.47127	0.771907	0.905742	0.399887	0.192789	0.235602	0.319212	0	0.153604	1.09728	0.435554	0.746492	0.198163	0.902808	0.88678	1.0386	1.22893	1.13976	1.15903	0.581052	1.00816	0.175326
circ_29942	2.66949	1.70101	1.27806	3.23809	1.28894	1.94327	1.9498	1.3368	2.57778	2.85799	5.32125	2.01478	1.29296	3.62467	2.54467	3.02882	3.06494	2.99125	1.28745	1.71589	1.48972	3.12894	2.68071	3.81156	2.41213	2.46056	4.35841	3.00942	1.15786	3.07952	2.59926	1.7351	2.00262	3.67094	3.60476	1.53604	2.19455	4.35554	1.34369	1.58531	3.97235	3.84271	8.30882	2.83599	4.39623	1.93172	3.77684	3.88862	1.40261
circ_75516	1.39278	1.55926	1.91709	1.22328	1.81968	2.1675	1.0139	1.671	2.57778	1.05294	1.72941	2.89624	1.29296	2.28512	2.48409	0.356331	1.83897	2.89154	1.28745	1.47076	0.893831	2.35953	1.26151	0.682667	3.15432	1.41482	3.21146	1.20377	1.47949	7.42709	1.79949	2.69905	4.00523	0.319212	2.47827	0.614416	1.3716	1.08888	0.746492	1.58531	2.52786	1.47797	1.0386	1.79613	0.97694	0.193172	0.871578	0.576091	0
circ_54180	0.928518	0.850507	0.852038	1.36719	1.1373	1.42008	0.623937	0.668398	1.90532	0.376052	1.86244	1.13331	0.808098	1.96993	1.81762	1.06899	0.963267	1.09679	2.05992	1.47076	1.19177	2.66729	0.630754	0.682667	1.29884	0.492113	2.2939	0.267504	0.900558	7.33651	1.46625	0.289184	2.00262	0.638424	1.35179	0	1.3716	1.30666	0.746492	0.792653	1.62505	0.88678	0.649126	1.22893	0.814116	0.772689	1.01684	0.864137	0.876631
circ_60553	2.95965	2.19714	2.44961	1.94285	2.57789	1.86853	0.857914	2.33939	3.02609	1.27858	3.59185	3.27402	2.34348	2.9155	4.78641	2.13799	1.83897	2.09387	1.80243	2.45127	3.42635	3.59059	1.99739	1.59289	2.72138	3.19873	4.05256	1.53815	3.47358	11.0501	3.0658	1.92789	5.53664	2.07488	1.35179	1.07523	1.3716	0.653331	1.19439	2.77428	3.25011	1.77356	2.98598	2.17426	1.79106	0.965862	1.45263	1.29621	2.27924
circ_101001	0.348194	0.850507	0.21301	0.647618	0.834022	0.59793	0.389961	0.556999	0.784543	0.451262	0.266063	0.503695	0.808098	0.709174	1.27234	0.178166	0.17514	0.797666	0.772471	0.490254	0.297944	0.820705	0.315377	0.341333	0.680344	1.10725	0.305853	0.200628	0.771907	1.99263	0.533182	0.289184	0.942407	0.478818	0.450595	0.460812	0.274319	0	0.149298	0.59449	0.902808	0.295593	1.16843	0.283599	0.325647	0.193172	0.581052	0.288046	0.525979
circ_20355	0.406227	0.425254	0.745533	0.935448	0.606562	0.59793	0.389961	0.556999	2.0174	0	2.1285	0.377771	0.242429	0.945566	0.424112	0.356331	0	0.59825	1.54494	0.73538	1.0428	0.923294	0.315377	0.853334	0.804043	0.430599	1.4528	0.133752	0.0643256	0.271723	0.466534	0	0	1.27685	0	0.153604	0.548638	1.30666	0.597193	0.59449	1.44449	2.36475	2.20703	0.94533	1.13976	0.772689	0.581052	0.144023	0.525979
circ_103253	0.98655	0.354378	0.532524	1.07936	0.454921	0.59793	0.935906	1.114	1.0087	0.752104	1.06425	0	0.565669	0.55158	0.666462	0.890828	0.350279	0.697958	0.514981	0.73538	1.19177	1.64141	0.788443	0.682667	0.680344	0.861197	1.37634	0.802511	0.321628	0.905742	1.3996	1.06034	2.35602	0.638424	0.450595	0.614416	1.09728	1.52444	0.447895	0.59449	0.722246	0.591187	1.42808	0.756264	0.97694	0.386345	0.726315	1.15218	0.175326
circ_127379	0.696389	0.921383	0.426019	0.28783	0.682382	0.896895	0.857914	0.222799	0.672465	0.752104	1.19728	0.755542	0.565669	0.945566	0.72705	0.534497	0.612988	0.59825	0.514981	0	0	1.12847	0.788443	1.08089	0.804043	1.16877	0.91756	0.668759	0.321628	0.815168	0.533182	0.674763	1.06021	1.43645	0.675893	0.460812	0	1.30666	0.597193	0.198163	0.541685	0.88678	2.72633	0.94533	1.95388	0.386345	1.1621	0.432068	0.525979
circ_926	1.04458	0.708756	2.44961	2.01481	0.909842	1.19586	1.63784	1.3368	4.03479	1.50421	1.99547	2.01478	1.93944	1.81233	2.05997	2.13799	1.83897	1.49562	0.772471	0	1.48972	2.00047	1.73457	1.36533	0.432946	1.84542	1.98805	1.6719	1.73679	1.99263	2.79921	1.34953	2.35602	1.43645	1.12649	0.460812	1.3716	1.30666	0.89579	2.37796	1.80562	2.36475	0.649126	0.94533	1.30259	0.579517	1.74316	2.01632	1.22728
circ_110582	0.348194	0.496129	0.958543	0.647618	0.303281	0.298965	0.779922	0.445599	1.90532	0.451262	2.79366	0.881466	0.404049	0.709174	0.545287	1.06899	0.612988	0.797666	0	0.73538	0.595887	0.769411	0.525629	1.42222	0.680344	1.04574	1.60573	1.07001	0.57893	0.905742	1.33296	0.963947	1.29581	0.79803	0.225298	0.307208	0.548638	0.653331	0	0.990816	1.44449	1.03458	4.02458	1.418	1.30259	0.579517	0.726315	0.576091	0
circ_111788	1.45081	0.283502	1.17155	1.15132	0.227461	0.448448	0.935906	0.222799	1.90532	0.827314	0.266063	0.503695	0.242429	0.866769	1.15116	0.356331	0.350279	1.09679	1.28745	0.245127	0.595887	1.02588	0.946132	1.08089	0.556645	1.53785	0.994024	0.668759	0.707581	0	1.5329	0.674763	0.942407	0.957636	1.57708	0.153604	0.822957	0.871108	0.447895	0	1.26393	0	1.81755	0.661731	1.46541	0.772689	1.59789	0.288046	0.701305
circ_26580	1.04458	0.425254	0.639029	1.43915	0.227461	0.59793	0.389961	0.445599	1.56909	1.20337	1.59638	0.503695	0.808098	0.787972	0.666462	1.42532	1.05084	1.09679	1.02996	0.245127	0.148972	1.89788	0.946132	0.853334	0.680344	0.861197	1.83512	0.401256	0.836232	0.543445	0.866421	0.0963947	1.41361	0.957636	1.12649	0.76802	1.09728	1.08888	1.19439	0.198163	0.541685	0.738983	2.85616	1.22893	0.814116	0.386345	1.01684	1.00816	1.05196
circ_2191	2.03113	0.63788	2.44961	1.43915	1.81968	1.42008	1.55984	2.00519	3.36233	1.57942	2.66063	2.01478	1.37377	1.73354	2.4235	1.60349	1.66383	2.49271	1.80243	0.73538	1.0428	3.38541	1.62945	1.82045	2.28843	3.19873	2.98207	1.27064	2.57302	3.35125	2.06608	2.02429	1.53141	1.91527	1.12649	0.614416	0.274319	0.653331	0.597193	1.18898	1.62505	1.77356	2.72633	1.51253	1.46541	1.73855	2.32421	1.8723	1.22728
circ_22695	0.754421	0.496129	0.426019	1.29524	0.530741	0.971636	0.467953	0.891198	0.896621	1.05294	0.931219	1.13331	0.323239	1.02436	0.848225	1.78166	0.612988	1.09679	1.02996	0.980507	0.893831	1.23106	1.05126	0.967111	1.36069	1.2918	0.45878	0.200628	1.22219	0.271723	0.866421	0.771158	0.942407	0.957636	0.450595	0.614416	0.822957	0	0	0.990816	1.44449	1.77356	2.85616	1.03986	0.814116	1.54538	1.01684	0.576091	0.525979
circ_177465	1.04458	0.212627	0.639029	0.935448	0.682382	0.298965	0.467953	0.445599	1.45701	0.451262	1.72941	0.755542	0.323239	1.41835	1.02999	0.534497	0.875698	0.997083	0.772471	0.245127	0	1.38494	0.788443	0.910223	0.742194	0.30757	0.45878	0.401256	0.57893	1.44919	0.999717	0.0963947	0.942407	0	1.80238	0.921624	1.09728	1.52444	0.597193	0.198163	1.62505	1.47797	2.72633	0.850797	0.814116	0.386345	3.19579	0.576091	0.701305
circ_5902	0.754421	0.708756	2.02359	0.791533	0.530741	0.896895	1.24787	0.779798	2.68986	1.12816	1.86244	2.01478	0.969718	2.6791	2.60526	1.06899	2.10167	1.39592	1.28745	1.71589	1.0428	2.41082	1.52432	1.08089	0.927742	1.90694	1.4528	1.13689	0	1.72091	0.399887	0.481974	1.41361	0.478818	1.35179	0.614416	2.19455	2.61332	0	0.990816	2.52786	3.10373	2.98598	2.17426	2.93082	1.35221	3.19579	1.15218	1.40261
circ_167808	1.39278	0.496129	0.319514	2.23068	0.454921	1.19586	1.32587	0.779798	1.34493	0.526472	2.1285	0.251847	0.808098	1.33955	1.4541	1.06899	0.788128	1.49562	0.25749	1.47076	0.297944	1.17976	1.36663	2.048	0.432946	1.47634	1.4528	1.60502	1.28651	1.99263	1.3996	2.21708	1.41361	0.957636	1.12649	0.307208	0.548638	0.653331	1.19439	0.792653	1.26393	0.591187	3.50528	0.472665	1.62823	1.54538	1.30737	1.15218	0.701305
circ_168953	0.522291	0.283502	0.319514	0.719575	0.606562	0.523189	0.935906	0.222799	0.560388	0.376052	1.59638	0	0.242429	0.630377	0.363525	0.712662	0.612988	1.09679	1.28745	0.245127	0.297944	1.02588	0.473066	0.682667	0.371097	0.369085	0.764634	0.802511	0	1.17746	1.3996	0.578368	0.235602	2.7133	0	0.307208	0	0.435554	0.298597	0	0.541685	0.591187	1.68773	1.03986	0.48847	0	0.290526	1.00816	0
circ_62359	0.696389	0.63788	0.852038	0.719575	0.530741	0.523189	0.701929	0	0.784543	0.300841	1.33031	0.629618	0.888908	1.02436	0.908812	0.356331	0.612988	0.697958	0.514981	0.490254	0.595887	1.07718	0.420503	0.682667	0.680344	0.676655	0	0.869387	0.192977	0.724594	0.59983	0	0.589004	0.957636	0.225298	0.307208	0.548638	0.653331	0.746492	0.990816	1.08337	0.591187	1.0386	0.378132	0.97694	0.386345	1.1621	0.432068	0.350653
circ_119299	1.16065	0.63788	0.639029	0.57566	0.15164	0.896895	1.24787	0.445599	1.56909	0.526472	1.59638	0.755542	0	0.787972	1.81762	1.78166	1.31355	0.997083	0	0	0	1.53882	1.15638	1.47911	1.17514	1.16877	2.14097	0	0.257302	0.815168	0.733126	1.06034	0.824606	1.43645	0.450595	0.307208	1.3716	0.871108	0.89579	1.38714	1.44449	1.92136	1.16843	0.378132	0.97694	0.772689	0.871578	1.44023	0.701305
circ_128777	1.33474	1.20489	0.21301	1.36719	3.63937	0.523189	2.0278	2.22799	2.0174	2.10589	4.39003	2.1407	1.37377	1.89113	1.33292	2.31615	1.92653	0.59825	2.05992	3.18665	2.53252	1.84659	2.78583	1.64978	2.16473	0.799683	1.83512	2.27378	0.385953	3.80412	2.73256	3.27742	2.35602	1.59606	1.80238	4.30091	0.274319	2.17777	0.597193	1.58531	0.902808	2.21695	7.91934	1.32346	2.768	0.193172	4.35789	2.01632	1.92859
circ_8665	0.98655	0.708756	0.319514	0.647618	0.454921	0.59793	0	0.334199	0.112078	0.902524	1.46334	1.00739	0.484859	1.02436	0.72705	0	0.788128	1.09679	1.02996	0.490254	0	0.923294	0.157689	1.19467	0.865893	1.04574	0	0.468132	0.257302	0	0.533182	1.06034	0.824606	0.957636	0	0.460812	0	0.435554	1.04509	0	0.361123	1.47797	3.63511	1.418	1.62823	0.579517	1.01684	0.288046	1.57794
circ_147236	1.74097	0.425254	1.06505	1.22328	0.606562	0.448448	1.24787	0.445599	0.784543	0.300841	1.99547	0.755542	0.646478	1.18196	0.605875	0.178166	0.350279	0.59825	1.02996	0.73538	0.744859	1.744	1.57689	1.19467	1.17514	2.52208	0.45878	0.601883	0.57893	0.63402	1.3996	0	0.824606	0.319212	1.80238	0.307208	1.92023	1.08888	1.49298	0	1.62505	0.44339	3.89476	1.22893	2.44235	0.386345	0.435789	0.864137	0.525979
circ_11305	0.522291	0	0.426019	0.719575	0.606562	0.373706	0.623937	0.334199	1.23285	0.526472	0.665156	0.755542	0.323239	0.630377	0.666462	0.534497	0.875698	0	0.25749	0.73538	0.148972	0.666823	0.683317	0.910223	0.432946	0.922711	0.305853	0.668759	0.514605	0.452871	0.866421	0.289184	0.235602	1.11724	0	0	0.548638	0.871108	0	0	0.541685	0.591187	0.908777	0.472665	0	0.965862	0.435789	0.432068	0.175326
circ_42879	3.07572	1.13401	2.2366	1.72698	1.8955	1.42008	1.71583	1.0026	2.80194	1.80505	2.66063	2.77032	1.37377	1.96993	2.84761	2.13799	2.0141	2.393	1.54494	2.94152	0	2.71859	1.73457	1.024	2.10288	3.32176	2.82914	1.07001	0.900558	2.4455	3.53233	1.54232	1.64921	2.5537	2.02768	1.22883	0.822957	1.74222	1.19439	1.38714	1.98618	0.591187	3.24563	1.79613	0.97694	1.15903	1.1621	1.29621	1.92859
circ_171193	1.68294	0.708756	1.59757	1.29524	0.909842	0.822154	1.0139	1.3368	2.91402	0.977735	1.19728	1.38516	1.21215	1.33955	4.11995	1.24716	1.22598	1.39592	0.772471	0.980507	0	2.82117	1.57689	1.13778	1.11329	2.76813	2.14097	0.668759	0.771907	2.4455	1.66619	1.15674	0.824606	1.59606	1.80238	0.921624	1.09728	0.435554	0.597193	0.792653	1.44449	0.44339	2.59651	0.567198	1.46541	0.772689	1.45263	1.15218	1.22728
circ_90205	0.928518	0.354378	1.06505	0.719575	0.303281	0.59793	0.467953	0.222799	0.560388	0.601683	0.798188	0.251847	0.565669	0.709174	1.75704	0.534497	0.525419	1.39592	0	0	0.595887	1.07718	1.26151	0.512	0.742194	1.47634	0.45878	0.267504	1.28651	0.905742	0.466534	0.385579	0.706805	0.319212	0.675893	0	0	0.217777	0.447895	0.396326	0.541685	0	0.908777	0.094533	0.651293	0.965862	0.726315	0.288046	0.350653
circ_148331	9.63337	9.49733	12.7806	14.7513	10.0841	5.53085	17.0023	11.14	27.9073	9.55171	22.0832	12.2146	9.29313	17.5718	23.1444	16.9257	16.4631	16.4519	22.1442	9.55994	11.1729	19.3892	13.9817	10.1262	12.2462	21.8375	19.1158	12.0377	14.2803	14.7636	10.8636	7.80797	10.8377	11.332	15.7708	11.3667	10.6984	19.3821	12.2425	11.6916	20.584	17.7356	21.2913	7.84624	13.5143	11.204	11.9116	24.9159	9.11697
circ_177554	1.16065	1.27576	1.17155	1.43915	0.379101	0.896895	1.16988	0.891198	1.34493	0.526472	2.1285	0.629618	0.727288	2.60031	0.666462	3.38515	1.83897	1.39592	0.25749	1.22563	0.595887	2.46212	1.4192	0.455111	1.54624	0.861197	0.45878	0.735635	2.63735	0.63402	1.86614	1.15674	1.88481	1.43645	1.57708	0.921624	0.548638	1.95999	0.89579	1.78347	1.26393	2.51254	4.93336	0.94533	2.60517	1.35221	1.74316	3.1685	1.22728
circ_82021	1.68294	0.779632	0.319514	1.29524	1.1373	0.896895	1.24787	2.00519	1.34493	1.20337	1.72941	1.00739	0.888908	1.18196	1.09057	0.712662	0.700558	1.59533	0.25749	0.73538	1.78766	1.59012	1.20895	0.568889	0.804043	0.615141	0.305853	0.869387	0.964884	0.724594	0.59983	0.578368	1.64921	0.79803	0.450595	0.614416	0	0.435554	1.04509	0.990816	0.541685	1.62576	2.0772	0.378132	0.651293	0.579517	0.726315	0	0.525979
circ_157109	0.406227	0.354378	0.21301	0.791533	0.530741	0.298965	0.467953	0.1114	0.560388	0.376052	1.33031	0.377771	0.242429	0.630377	0.302937	0.890828	0.437849	0.398833	0	0.490254	0	0.666823	0.841006	0.739556	0.556645	0.676655	0.382317	0.869387	0.257302	1.35861	0.866421	0.0963947	0.117801	0.478818	0.901191	0.153604	0.274319	0.653331	0	0	0.722246	0.88678	0.389476	0.661731	1.30259	0	0.581052	0.288046	0.175326
circ_54069	0.406227	0	0.852038	0.28783	0	0.523189	1.24787	0.445599	1.79324	0.526472	1.59638	0.503695	0	1.26075	0.4847	0.712662	0	0	0	1.22563	0	1.43623	1.31407	0.512	0.680344	2.58359	0	0.869387	0.192977	1.63034	0.533182	0.385579	1.53141	0.638424	1.35179	0.460812	0	0	0.89579	0	1.62505	1.03458	1.5579	0.94533	0.97694	0	1.01684	0.864137	0.876631
circ_163074	0.696389	0.779632	0.745533	0.647618	0.227461	0.373706	0.545945	0.222799	1.79324	0.300841	1.06425	1.13331	0.404049	0.315189	1.02999	0.356331	0.963267	0.697958	1.02996	0.73538	0.744859	0.564235	0.73588	0.455111	0.494796	2.27602	1.75866	0.200628	0.321628	1.26804	1.33296	0.674763	0.471204	0.79803	0.901191	0.153604	0.548638	0	0.447895	0.396326	0.722246	0.44339	0.908777	0.567198	0.48847	0	0.435789	0.288046	0.350653
circ_62732	0.870486	0.850507	0.532524	0.86349	0.227461	0.373706	0.701929	0.445599	1.68116	0.451262	1.72941	0.881466	0.242429	0.866769	0.666462	1.06899	0.700558	0.199417	0.514981	0.245127	0.297944	0.923294	1.05126	0.739556	0.742194	0.738169	0.45878	0.401256	0.257302	0.996316	0.533182	0.481974	0.117801	0.319212	0.450595	0	0.274319	0	0.597193	0.59449	0.722246	1.03458	2.0772	1.1344	1.13976	0.772689	1.59789	0.576091	0.525979
circ_119072	0.696389	0	0.532524	0.791533	0.227461	0.747413	0.935906	0.556999	1.0087	0.376052	1.06425	0.503695	0.484859	0.55158	0.605875	0.890828	0.525419	0.697958	0.25749	0	0.595887	1.02588	1.10382	0.568889	0.556645	0.553627	0.91756	0.668759	0.0643256	0.815168	0.666478	0.289184	0.706805	0.79803	0.901191	0	1.09728	0.435554	0.298597	0	0.180562	0.591187	1.29825	0.378132	1.13976	0.386345	0.726315	0.288046	0.175326
circ_69109	0.98655	0.63788	0.319514	0.57566	0.606562	0.298965	0.701929	0.668398	1.12078	0.225631	0.931219	0.629618	0.404049	0.945566	0.605875	0.356331	0.612988	0.897375	0.514981	0.73538	1.0428	1.28235	0.630754	0.113778	0.371097	0.553627	0.764634	0.668759	0.385953	0.996316	1.26631	0.385579	0.471204	0.638424	0.450595	0.307208	0	0.653331	0	0.396326	0.361123	0.44339	1.42808	0.94533	0.162823	0.579517	0.435789	0	0.350653
circ_34442	1.04458	0.354378	0.319514	0.719575	0.758202	0.373706	1.09189	0.779798	1.68116	0.601683	0.798188	0.377771	0.727288	1.18196	0.787637	0.890828	0.612988	1.1965	0.25749	1.22563	0.744859	0.871999	0.893569	0.739556	0.494796	0.492113	1.14695	0.133752	0.321628	0.724594	0.666478	0.385579	0.471204	0.79803	0.450595	0	0	0.871108	0	0	0.541685	0.147797	1.94738	0.94533	1.13976	1.15903	0.871578	0.576091	0.350653
circ_119664	0.464259	0.850507	0.426019	0.935448	0.454921	0.298965	0.545945	0.668398	0.896621	0.676893	1.19728	0.755542	0.484859	0.236391	0.72705	1.24716	0.612988	0.498542	0	1.22563	1.0428	0.718117	0.893569	0.568889	0.804043	0.738169	0.841097	0.936263	0.836232	0.543445	0.999717	0.481974	0.942407	0.79803	0.225298	0	0.274319	0.435554	0.149298	0.792653	0.541685	0.147797	1.29825	0.189066	1.46541	0.386345	1.30737	0.720114	1.05196
circ_108078	1.21868	0.425254	1.17155	1.00741	0.303281	0.448448	0.0779922	0.556999	0.44831	0.526472	0.665156	0.629618	0.484859	0.55158	1.15116	0	0.788128	0.897375	0.514981	0.73538	0	1.6927	0.998694	1.42222	1.05144	1.23028	0.91756	0.802511	0.385953	1.63034	0.533182	0.481974	0.117801	1.59606	0.901191	0.460812	0	0.435554	0	0.59449	0.541685	1.33017	1.94738	0.283599	3.25647	0	1.59789	0.864137	0.175326
circ_146964	2.20523	1.70101	1.49107	2.44656	0.985663	2.01801	0.935906	2.67359	3.92271	2.10589	5.45428	2.89624	0.969718	2.9155	3.08996	3.56331	2.18924	2.89154	2.5749	2.45127	1.63869	2.97506	2.57558	2.78756	2.59768	3.19873	3.44085	2.34066	1.60814	3.07952	2.19938	2.12068	2.94502	1.75567	1.80238	1.84325	2.74319	4.57332	2.09018	2.77428	4.15291	3.25153	6.36144	3.02506	4.2334	1.15903	4.64842	2.59241	1.92859
circ_162701	0.928518	0.425254	0.958543	1.51111	0.379101	0.971636	0.389961	0.891198	1.34493	0.676893	1.19728	0.503695	0.727288	1.49715	0.9694	0	1.05084	1.1965	1.02996	0.980507	0.744859	1.84659	1.10382	0.682667	1.17514	1.47634	0	0.601883	0.771907	0.362297	1.06636	0.481974	1.76701	0.638424	1.12649	1.07523	0.548638	2.39555	0.746492	1.38714	2.16674	1.33017	2.0772	1.418	1.13976	1.15903	1.88842	1.29621	1.40261
circ_4571	1.27671	0.921383	0.852038	0.503703	0.834022	0.672671	1.87181	0.779798	2.46571	0.902524	2.1285	0.881466	1.21215	1.41835	0.666462	0.534497	1.13841	1.49562	2.5749	0.73538	0.595887	1.84659	0.998694	1.59289	0.680344	0.922711	1.07049	0.33438	0.321628	0.63402	1.19966	0.771158	0.942407	1.91527	0.901191	0.460812	0.822957	1.74222	1.49298	0.396326	1.26393	2.36475	3.24563	1.32346	2.1167	0.772689	1.1621	1.72827	1.22728
circ_18898	4.17833	5.45742	2.76912	2.23068	1.5164	4.93292	2.0278	6.57258	4.37103	3.30926	5.32125	4.02956	1.45458	6.69776	4.72582	3.56331	14.9744	3.5895	6.43726	1.47076	2.08561	5.33458	4.15247	3.01511	3.77282	4.85961	6.72878	4.54756	3.73088	13.0427	5.13188	6.74763	3.88743	4.46897	8.11072	4.14731	6.85798	3.70221	6.12123	2.17979	7.94471	3.99051	4.93336	2.26879	2.768	1.93172	5.08421	4.89677	2.45457
circ_117300	1.27671	1.34664	0.639029	1.65502	0.227461	0.822154	1.40386	0.779798	3.36233	0.451262	2.66063	2.01478	0.888908	1.49715	1.51469	0.890828	2.45195	1.49562	2.83239	1.71589	1.93663	1.84659	1.47176	1.42222	1.11329	2.27602	1.98805	1.73877	1.15786	1.44919	2.06608	0.674763	1.29581	1.43645	0.225298	0.76802	1.64591	0.871108	1.04509	0.59449	2.52786	1.33017	1.94738	1.70159	1.46541	0.193172	2.03368	1.58425	1.22728
circ_159185	0.174097	0.921383	0.639029	0.647618	0.303281	0.448448	0.233976	0.445599	1.79324	0.676893	1.46334	0.503695	0.0808098	1.33955	0.666462	0.356331	0.963267	0.59825	0.514981	0	0.744859	0.718117	0.36794	0.455111	0.432946	0.492113	0.382317	0.668759	0.643256	1.08689	0.266591	1.25313	1.06021	0.319212	0.450595	0.153604	0.822957	0.653331	0.298597	0.59449	0.902808	0	1.5579	0.94533	0.162823	0.386345	0.726315	0.432068	0.350653
circ_12521	3.88817	2.12627	5.11223	2.08677	2.35043	1.49483	2.18378	2.00519	3.81064	2.10589	2.92669	2.89624	1.37377	2.04873	2.96879	2.49432	1.66383	4.38717	1.80243	1.96101	1.63869	3.69317	3.10121	1.76356	1.11329	2.39905	2.06451	1.6719	1.80112	3.1701	2.39932	2.79545	3.06282	1.59606	1.12649	1.07523	3.56615	1.74222	1.64228	2.77428	1.62505	1.62576	2.0772	1.418	1.46541	1.15903	2.03368	1.29621	1.57794
circ_61924	1.85704	1.20489	1.17155	1.36719	0.379101	0.822154	0.935906	0.891198	1.90532	0.827314	1.33031	1.25924	1.29296	1.41835	1.4541	2.49432	0.612988	2.19358	1.54494	0.73538	0.893831	2.35953	2.41789	2.90133	1.60809	2.21451	0.45878	0.535007	0.192977	0.905742	1.06636	1.54232	2.12042	1.75567	0.901191	0.153604	1.09728	1.08888	1.34369	0.990816	2.52786	1.62576	2.85616	1.22893	2.1167	0.965862	2.76	1.44023	0.701305
circ_99907	0.23213	0.0708756	0.426019	0.431745	0.227461	0.971636	0.701929	0.556999	1.12078	0.752104	1.19728	1.00739	0.242429	0.945566	0.9694	0.534497	0.700558	0.797666	2.5749	0	0.744859	1.07718	1.10382	0.341333	0.123699	0.492113	0.611707	0.267504	0.0643256	0.362297	0.333239	0.192789	0.235602	0.319212	0.901191	0.153604	0.822957	0	0.89579	0.198163	0.722246	0.591187	3.11581	0.472665	0.325647	0.772689	1.88842	1.00816	0.525979
circ_54189	0.696389	0.567005	0.426019	1.07936	0.379101	0.672671	0.233976	0.556999	0.560388	0.376052	1.06425	0.755542	0.323239	0.709174	0.363525	0.712662	0.525419	0.59825	0.772471	0.490254	0.297944	0.820705	1.36663	0.796445	0.680344	1.2918	0.45878	0.668759	0.321628	0.996316	0.533182	0.289184	0.706805	0.319212	1.35179	0.307208	0.274319	0.217777	0.298597	0.396326	0.361123	0.591187	0.908777	0.283599	0.325647	0.193172	0.871578	0	0.175326
circ_88917	1.04458	0.63788	0.958543	1.07936	1.21312	0.672671	0.857914	0.891198	1.12078	1.57942	2.1285	1.25924	0	1.81233	0.848225	0	1.22598	0.997083	0	0	0	1.89788	0.578192	0.739556	1.11329	1.16877	1.37634	1.07001	0.192977	0	1.73284	0	1.06021	1.27685	0.675893	0	0.822957	1.08888	0	1.18898	1.80562	0.591187	1.5579	1.22893	0.48847	1.54538	0.726315	0.720114	0
circ_139342	0.638356	1.84277	0.852038	1.43915	1.44058	1.19586	1.0139	2.22799	3.25025	1.95547	3.05972	1.88886	0.727288	0.945566	1.21175	0.534497	1.13841	2.09387	1.02996	1.47076	1.34075	2.25694	1.62945	1.024	0.989592	1.47634	1.4528	0.735635	1.09353	1.90206	1.46625	1.44592	1.17801	1.11724	2.70357	2.45766	2.46887	1.30666	0.746492	0.59449	1.98618	2.95593	2.59651	1.60706	1.46541	1.15903	2.76	1.58425	0
circ_44995	1.04458	0.708756	0.852038	0.86349	0.682382	0.59793	1.24787	1.2254	1.45701	0.376052	1.99547	0.629618	0.242429	1.18196	1.09057	0.534497	1.57626	1.09679	0.514981	0.980507	0.893831	0.974588	0.105126	0.568889	0.494796	1.41482	0.764634	0.668759	0.836232	0.543445	1.19966	0.867552	0.942407	0.638424	0.225298	0	0.274319	1.08888	0.149298	0.396326	0.541685	0.44339	2.20703	1.70159	0.651293	1.15903	0.290526	0.576091	0.525979
circ_71900	6.03537	2.26802	6.6033	5.10898	2.12297	3.66232	4.75752	1.7824	11.8802	2.1811	9.57825	5.66657	3.3132	5.27941	3.08996	4.81047	3.59036	4.786	6.17977	2.45127	2.23458	4.97553	4.94091	4.38045	3.40172	6.82806	6.80524	3.94568	4.69577	5.52503	6.93137	5.4945	4.71204	3.03252	2.92887	1.07523	3.56615	3.48443	2.53807	4.35959	4.6946	3.69492	5.45266	4.53759	5.86164	3.09076	3.63158	3.45655	0
circ_37516	1.04458	0.354378	0.958543	0.215872	0.379101	0.224224	0.155984	0	0.560388	0.300841	0.798188	0.503695	0.484859	0.472783	0.4847	0.534497	0.437849	0.897375	0.514981	0	0.148972	1.12847	0.630754	1.47911	0.432946	1.66088	1.22341	0.735635	1.41516	0.63402	0.999717	0.674763	0.589004	0.957636	0.675893	1.07523	0.274319	0.217777	0.746492	0.990816	0.902808	1.03458	0.908777	0.94533	0.651293	0.386345	0	1.15218	0.525979
circ_61467	2.3213	1.48839	1.49107	1.8709	1.06148	2.61594	1.71583	1.3368	2.24155	1.27858	1.99547	2.26663	0.888908	2.36391	1.57527	2.49432	2.27681	2.393	2.31741	1.71589	0.744859	2.35953	2.99608	2.38933	2.65953	5.6593	1.60573	2.27378	0.57893	1.90206	2.26602	1.54232	1.53141	3.19212	2.25298	1.68964	2.19455	1.74222	1.34369	0.792653	3.25011	3.25153	3.11581	2.26879	2.768	1.15903	0.726315	2.44839	1.57794
circ_72705	3.59801	3.82728	3.30165	8.34707	3.48773	3.88655	6.86331	4.90159	4.93141	4.13657	15.6977	7.17765	3.3132	6.85535	2.05997	6.59213	6.30502	6.78016	3.60487	3.92203	4.17121	6.87341	5.72935	6.08711	2.65953	5.04416	4.43488	8.42637	5.21037	4.34756	7.46455	5.88008	4.94764	10.0552	4.28066	3.07208	2.74319	6.31553	3.58316	2.77428	4.87516	7.38983	26.744	6.42825	9.93222	5.602	13.8	7.20114	4.0325
circ_45253	1.56687	1.77189	1.17155	2.59047	0.15164	1.42008	1.55984	1.671	2.12947	1.20337	3.72488	2.26663	1.21215	3.23068	1.09057	2.67248	2.10167	2.69212	0.772471	1.47076	1.63869	2.25694	1.68201	2.84445	0.989592	2.39905	3.44085	1.9394	1.99409	2.8078	2.19938	1.25313	1.06021	3.67094	2.47827	0.76802	3.01751	0.871108	1.49298	1.38714	2.52786	1.62576	9.47725	1.89066	3.58211	2.31807	3.48631	2.16034	2.27924
circ_103172	0.580324	0.708756	0.426019	0.57566	0.454921	0.224224	0.857914	0.222799	1.34493	0	1.72941	1.00739	0.727288	0.787972	0.424112	0.890828	0.525419	0.59825	0.514981	0.490254	0	0.359059	0.315377	0.170667	0.494796	0.30757	0.22939	0.33438	0.450279	0.362297	0	0.674763	0.942407	0.638424	0	0	0	0.871108	0.447895	0	0.361123	0.88678	2.0772	0.472665	0.48847	0	0.871578	0.720114	0
circ_159782	7.66027	4.53604	3.72767	5.82856	3.79101	3.58758	7.09729	3.23059	12.4406	4.88867	7.71582	5.03695	3.23239	5.90979	5.14994	3.38515	3.59036	6.78016	2.83239	2.45127	1.93663	7.848	7.56905	3.92533	3.15432	9.22711	10.7049	2.60816	4.11684	4.61929	7.59785	3.95218	4.12303	2.87291	4.28066	0.460812	2.46887	5.22665	2.53807	3.56694	4.15291	4.87729	17.5264	2.45786	5.21034	4.63614	9.00631	3.31252	2.10392
circ_124881	0.696389	0.212627	0.639029	0.86349	0	0.971636	0.467953	0.668398	1.90532	0.676893	1.46334	0.251847	0	0.787972	0.545287	0.356331	0.788128	0.897375	1.02996	1.22563	0.446915	1.48753	0.578192	0.398222	0.680344	0.615141	0	0.401256	0.707581	0.362297	1.19966	1.06034	0.706805	0.638424	1.12649	0	0.822957	0.653331	0	0	1.44449	0.738983	1.42808	1.22893	0.325647	0.386345	1.30737	1.00816	0.525979
circ_82481	1.21868	0.921383	0.532524	2.01481	0.909842	0.896895	0.779922	1.3368	2.80194	1.72984	2.66063	0.881466	0.969718	1.49715	1.69645	0.890828	0.788128	1.29621	2.05992	1.47076	1.63869	2.20565	1.31407	2.10489	1.05144	2.15299	1.07049	1.07001	1.35084	1.35861	1.66619	0.771158	1.64921	0.79803	0	0.921624	1.09728	1.08888	1.04509	2.37796	1.80562	0.591187	2.59651	1.03986	0.48847	1.54538	2.03368	1.44023	1.40261
circ_77185	0.290162	0.354378	0.426019	1.07936	0.530741	0.448448	0.779922	0.779798	0.560388	0.451262	1.33031	0.503695	0.808098	0.393986	0.908812	0.356331	0.525419	0.498542	0	0.490254	0.148972	0.769411	0.841006	0.796445	0.247398	0.676655	1.60573	0.0668759	0.964884	0.996316	1.3996	0.192789	0.942407	0.957636	1.35179	0.307208	0	0.653331	0	1.38714	1.44449	0	1.29825	0.661731	1.79106	0	1.88842	0.864137	0.350653
circ_160586	0.174097	4.39429	1.06505	0.647618	0.227461	2.98965	0	0.556999	1.12078	0.451262	0.798188	1.38516	0.646478	0.787972	0.9694	1.42532	0.963267	1.29621	2.31741	0.980507	0.297944	0.923294	1.8397	1.59289	0.927742	1.35331	1.4528	0.936263	0.836232	0.724594	0	1.34953	0.706805	1.59606	1.80238	0.76802	1.3716	1.30666	1.19439	0.396326	0.722246	1.77356	0.129825	4.63212	0.651293	0.965862	1.45263	1.58425	0.175326
circ_46715	0.754421	0.567005	0.745533	2.01481	0.985663	0.896895	0.935906	0.779798	2.0174	0.676893	1.86244	1.13331	0.404049	1.57594	1.09057	1.95982	0.262709	1.49562	0.514981	0.73538	0.446915	2.30823	1.36663	2.27556	1.11329	1.23028	0.91756	1.87253	2.57302	1.17746	1.86614	0.771158	0.942407	0.957636	1.80238	0.921624	0.548638	1.30666	0.746492	0.59449	1.26393	0.147797	1.68773	2.26879	2.44235	1.54538	1.59789	1.8723	0.350653
circ_159874	1.62491	1.55926	1.49107	1.07936	1.74386	1.19586	1.09189	2.56219	2.24155	1.12816	2.26153	2.6444	1.05053	1.33955	1.51469	1.06899	0.788128	1.69504	0.772471	1.96101	2.08561	1.89788	1.89226	1.70667	1.23699	2.27602	0.994024	2.47441	2.05842	1.72091	2.73256	2.60266	1.17801	2.23448	1.80238	1.07523	0.548638	1.08888	0.298597	0.198163	1.08337	1.18237	3.11581	1.79613	1.13976	0.386345	1.74316	0.864137	0.350653
circ_148483	1.16065	0.779632	1.06505	1.58307	0.454921	0.747413	0.857914	0.445599	0.896621	0.526472	1.46334	0.755542	0.484859	1.26075	0.4847	0.890828	1.13841	0.797666	2.31741	0.490254	1.48972	1.38494	1.31407	1.536	1.17514	0.861197	0.994024	1.73877	0.964884	1.08689	1.3996	0.192789	0.589004	1.75567	0.901191	0.460812	0.274319	0.217777	0.746492	0.198163	0.361123	0.44339	1.0386	0.567198	0.48847	0.772689	0.726315	0.576091	0.701305
circ_21907	3.7721	2.33889	2.98213	2.95026	1.59222	1.42008	5.30347	0.668398	8.18166	3.68531	2.52759	2.51847	2.66672	2.8367	2.18115	3.56331	3.24008	3.39008	0.514981	3.6769	1.0428	5.12941	3.57427	3.01511	1.48439	4.12144	2.37036	1.60502	2.95898	2.26436	2.73256	0.963947	2.23822	1.91527	1.12649	0	2.19455	1.52444	3.43386	1.58531	2.88898	2.06915	4.15441	2.07973	2.93082	2.89759	2.32421	1.44023	2.45457
circ_45579	0.406227	0.283502	0.106505	0.431745	0	0.224224	0.233976	0.334199	1.0087	0.451262	2.39456	0	0.0808098	0.787972	0.424112	0.534497	0.700558	0.398833	0.772471	0	0.744859	1.53882	0.683317	0.512	0.618495	0.430599	1.14695	0.33438	0.0643256	0.815168	0.266591	0.0963947	0.117801	0.159606	0.675893	0.307208	0.548638	0.871108	1.34369	0.59449	0.541685	0.738983	5.71231	0.472665	0.651293	0	1.88842	0.576091	0.350653
circ_60195	1.04458	0.992258	1.27806	0.503703	0.682382	1.42008	2.0278	1.2254	1.45701	1.12816	2.79366	1.00739	1.29296	1.73354	2.30232	0.890828	1.7514	2.09387	1.02996	1.47076	1.34075	3.28282	2.2602	1.82045	2.22658	1.41482	0.994024	0.869387	1.02921	1.53976	1.99943	0.674763	0.589004	1.91527	2.02768	1.07523	2.19455	2.17777	1.34369	2.57612	2.70842	1.77356	3.37546	1.98519	2.93082	1.15903	2.61473	3.1685	1.92859
circ_80748	0.98655	0.63788	0.639029	0.647618	0.909842	0.298965	0.545945	0	1.68116	0.827314	1.06425	0.503695	0.808098	0.787972	0.9694	0	0.437849	0.797666	1.28745	0.245127	0.446915	0.974588	0.420503	0.568889	0.742194	0.30757	0.535244	1.73877	0.321628	0	0.533182	0.385579	1.29581	0.319212	0.450595	0.460812	0.274319	0.217777	0.298597	0	0.541685	0	1.29825	0.567198	0.97694	0.193172	1.1621	0.432068	0.525979
circ_152526	0.928518	0.850507	0.532524	0.86349	0.758202	1.34534	0.389961	0.779798	2.57778	1.05294	2.66063	1.00739	0.646478	1.65474	0.787637	0.712662	1.48869	1.49562	0.772471	0.73538	0.595887	1.59012	2.10251	1.59289	1.85548	0.861197	1.4528	0.401256	1.67246	1.26804	1.13301	0.867552	0.706805	1.91527	0.675893	1.38244	0	0.435554	0.447895	0	0.361123	1.62576	2.98598	0.94533	1.95388	0.772689	1.30737	1.29621	0.876631
circ_156207	1.799	0.921383	2.02359	1.79894	0.909842	0.149483	2.72973	0.222799	2.80194	1.50421	2.39456	0.755542	1.45458	1.41835	1.75704	1.78166	2.0141	1.29621	1.28745	1.96101	0.446915	3.23153	2.04995	1.87733	1.11329	3.75236	0.841097	1.00314	2.83032	1.44919	2.26602	1.7351	1.17801	0.478818	2.02768	0.460812	1.3716	2.17777	0.746492	0.396326	0.722246	1.92136	4.67371	0.567198	2.44235	1.73855	1.01684	1.00816	0
circ_4660	0.638356	0.921383	0.639029	0.28783	0.379101	0.822154	0.389961	1.5596	1.12078	0.676893	1.19728	0.377771	0.404049	0.315189	0.605875	0.890828	0.350279	0.897375	0.25749	0	0	0.974588	0.841006	0.455111	0.618495	0.861197	0.382317	1.33752	0.192977	1.17746	0.799773	0.0963947	0.706805	0.79803	1.57708	0.614416	0.822957	0	0.298597	0	1.08337	1.18237	0.259651	0.850797	0.97694	0	0	0.576091	0.350653
circ_29483	0.696389	0.496129	0.639029	0.503703	0.758202	0.298965	0.857914	1.114	1.45701	0.526472	1.72941	0.503695	0.484859	1.02436	0.181762	1.60349	0.963267	0.59825	0.772471	0.490254	1.34075	1.02588	1.4192	0.739556	0.927742	1.04574	0.68817	0.802511	1.02921	0.815168	0.533182	1.25313	0.824606	1.11724	2.02768	0.307208	0	1.30666	0.746492	0.59449	1.44449	1.77356	1.68773	0.567198	0.48847	0.772689	1.01684	0.432068	0.350653
circ_69316	3.30785	2.33889	2.66262	2.3746	1.1373	1.64431	2.49575	1.2254	4.25895	1.72984	2.26153	1.51108	1.21215	4.09745	1.75704	1.24716	2.36438	2.99125	0.25749	1.96101	2.53252	2.76988	2.47045	2.38933	1.29884	1.10725	2.52329	2.94254	1.54381	2.62665	4.33211	2.79545	1.64921	1.75567	0.450595	0.614416	0.548638	1.95999	0.447895	1.18898	1.80562	1.33017	11.4246	0.756264	0.97694	1.73855	4.64842	2.16034	0.701305
circ_53455	0.174097	2.76415	0.21301	0.359787	1.28894	4.63396	1.48185	8.80058	1.34493	2.1811	1.86244	5.66657	0.404049	1.02436	4.72582	0.534497	0.437849	0.697958	3.08989	1.96101	10.2791	1.64141	0.998694	0.512	2.41213	0.492113	1.29988	13.5758	0.257302	2.35493	0.333239	5.59089	8.59947	0	0.225298	3.07208	0	1.52444	0	0.396326	1.62505	0.44339	0.259651	5.67198	0	0.965862	4.79368	0	0.525979
circ_12491	0.406227	0.141751	0.745533	0.57566	0.227461	1.56957	5.84941	1.0026	2.46571	0.451262	2.66063	0.629618	0.16162	0.945566	2.96879	1.06899	1.13841	0.299125	1.80243	0.73538	0.744859	1.02588	3.83709	0.682667	2.16473	0.799683	1.98805	2.07315	0.836232	5.52503	0.999717	0.192789	1.76701	0.79803	0.225298	1.22883	1.09728	3.70221	5.97193	0.396326	1.08337	1.18237	1.0386	0.472665	0.97694	0	2.90526	4.46471	0.525979
circ_25255	75.0939	4.60691	19.4904	43.3904	31.4654	9.19317	39.2301	35.6479	69.7122	38.0564	55.075	19.8959	17.0509	49.0906	35.1407	22.9834	36.0787	26.7218	13.3895	34.808	43.2018	99.767	21.0251	44.1458	16.3283	20.1151	117.601	84.1299	30.233	41.9359	23.3934	14.9412	53.5994	13.4069	26.8104	28.4167	2.46887	34.8443	67.9308	55.2875	23.473	16.5532	11.8141	9.64237	13.1887	12.9425	32.2484	13.3941	32.4354
circ_83611	0.638356	0.354378	0.852038	0.791533	0.0758202	0.448448	0.389961	0.668398	0.896621	0.451262	1.59638	1.00739	0.484859	0.709174	1.15116	0.712662	0.525419	1.1965	1.02996	0.490254	0	0.871999	0.473066	0.967111	0.556645	1.66088	1.29988	0.401256	0.964884	0.63402	0.666478	0.385579	0.589004	0.957636	1.35179	0	0.822957	0.435554	0.149298	1.38714	0.902808	1.18237	0.778952	0.567198	0.325647	0.386345	1.45263	1.29621	0.350653
circ_88581	1.45081	0.567005	0.106505	1.22328	0.682382	0.672671	0.467953	0	1.90532	0	1.59638	1.13331	0.808098	1.18196	0.605875	0.712662	1.7514	1.1965	0.772471	0.980507	0	1.94918	0.473066	1.42222	0.371097	1.72239	0.611707	0.936263	1.15786	1.53976	1.66619	1.15674	1.06021	0.79803	0.450595	0	1.09728	0	0	0.396326	0.722246	0	1.81755	0.378132	0.97694	0	0.726315	1.15218	0.701305
circ_171205	1.27671	0.425254	0.426019	0.647618	0.379101	0.0747413	0.935906	0	1.0087	0.451262	1.06425	0.629618	0.323239	0.709174	0.605875	0.356331	0	0.997083	0	0	0	1.744	0.946132	0.739556	0.927742	2.33754	0.611707	0.869387	1.35084	1.53976	1.33296	0.289184	0.824606	0.319212	0	0	0	0	0	0.396326	1.62505	0	0.908777	0	0.48847	0	0	0.720114	0
circ_88449	0.580324	0.283502	0.532524	0.791533	0	0.373706	0.779922	0.891198	1.79324	0.752104	0	0.629618	0.242429	1.10316	0.9694	1.06899	1.31355	0.897375	1.02996	0	0	1.744	1.05126	1.19467	1.11329	2.58359	1.4528	0.802511	0.900558	1.08689	1.66619	0.578368	0.353403	0.638424	0	0	0	0	0.597193	0	0.541685	0	1.29825	0.472665	0	0.579517	1.1621	0.432068	0.525979
circ_125182	1.27671	0.425254	0.426019	0.28783	0.227461	0.298965	0.857914	0.334199	1.23285	0.752104	1.06425	0.629618	0.0808098	0.472783	0.666462	0	0.875698	0.897375	0.772471	0	0	1.17976	0.578192	0.625778	0.494796	1.72239	0.22939	0.401256	0.514605	1.35861	1.13301	0	0.471204	0.79803	0.450595	0	0.548638	0.217777	0.298597	0	1.44449	1.03458	0.519301	0.850797	0.814116	0.193172	0.581052	0.432068	0.876631
circ_53909	2.66949	0.779632	0.745533	2.23068	1.06148	1.04638	2.49575	1.4482	3.81064	1.65463	3.85791	1.51108	1.69701	2.36391	1.87821	2.31615	1.7514	2.09387	2.05992	0	1.19177	3.69317	2.36533	2.50311	0.989592	2.27602	3.135	2.34066	3.08763	2.98895	3.0658	1.63871	2.35602	2.39409	2.47827	0.614416	0.548638	1.74222	2.09018	1.58531	2.16674	2.06915	4.41406	1.79613	2.60517	2.70441	2.76	2.16034	1.92859
circ_33072	1.16065	0.425254	1.17155	1.58307	0.379101	0.672671	1.0139	0.445599	2.0174	0.977735	2.79366	0.881466	0.727288	1.49715	1.15116	0.356331	1.13841	2.19358	1.28745	0.490254	0.744859	2.10306	0.893569	2.10489	0.989592	2.09148	0.535244	0.735635	0.964884	0.63402	1.46625	0.578368	1.06021	0.957636	0.225298	0.460812	2.19455	0.435554	0.746492	0	1.98618	1.18237	2.20703	0.189066	0.97694	0.386345	2.03368	1.8723	0
circ_94736	0.928518	0.141751	0.639029	1.36719	0.303281	0.224224	0.779922	0	1.0087	0.827314	1.46334	0.629618	0.323239	1.02436	0.363525	1.24716	0.700558	0.797666	1.54494	0.980507	0.744859	1.12847	0.683317	0.910223	1.17514	0.553627	0	0.668759	0.900558	0.724594	1.73284	0.0963947	0.706805	1.43645	1.12649	0.153604	0	1.08888	0.746492	0.198163	1.98618	0.88678	1.94738	0.378132	1.30259	0.965862	0.726315	1.72827	1.05196
circ_166567	0.870486	0.496129	0.639029	1.15132	0.606562	0.672671	1.40386	0.334199	2.46571	0.827314	2.26153	1.63701	0.888908	1.96993	1.09057	1.95982	1.48869	1.59533	0	0.490254	1.34075	1.38494	1.15638	2.048	1.23699	1.47634	0.68817	1.07001	0.707581	1.35861	1.59955	0	1.88481	0.319212	2.70357	1.22883	2.19455	1.95999	1.94088	1.18898	1.62505	2.51254	1.94738	2.17426	2.1167	0.193172	1.74316	1.00816	0.350653
circ_45910	0.696389	0.567005	0.745533	1.65502	0.227461	0.523189	0.311969	0.779798	0.560388	0.977735	1.99547	0.503695	0.404049	1.65474	0.908812	0	0.700558	1.49562	0.514981	0	0.893831	1.12847	0.841006	1.64978	0.680344	0.922711	1.37634	1.53815	1.35084	0.905742	1.06636	1.06034	0.942407	0.79803	0.450595	0	0.274319	1.08888	1.34369	0	0	0.591187	2.46668	1.418	0.814116	1.15903	1.30737	1.15218	1.57794
circ_163792	1.74097	1.55926	0.852038	3.09417	0.606562	2.84017	3.50965	1.3368	2.80194	1.50421	2.92669	2.6444	1.77782	4.01866	1.9388	2.67248	2.80223	2.99125	1.54494	3.6769	1.93663	4.15482	3.46915	2.90133	2.10288	2.89116	2.98207	1.73877	1.41516	3.1701	3.19909	1.44592	1.76701	1.27685	2.70357	0.153604	4.11479	2.8311	1.94088	2.37796	3.79179	3.99051	10.9053	2.17426	3.58211	1.73855	3.19579	3.1685	1.57794
circ_154824	0.638356	0.496129	0.532524	0.719575	0.303281	0.149483	1.0139	1.3368	1.0087	0.300841	1.33031	0.881466	0.323239	0.393986	0.9694	0.534497	0.612988	0.299125	0.25749	0	0.297944	0.512941	0.420503	0.455111	0.371097	0.553627	1.22341	0.0668759	0.257302	0.543445	1.06636	0.481974	1.06021	0.159606	0.675893	0.307208	0	0.653331	0.597193	1.58531	1.44449	0.738983	0.389476	0.189066	0.48847	0.579517	1.01684	1.00816	0.876631
circ_149961	1.16065	0.567005	0.426019	1.8709	0.682382	0.971636	1.24787	0.668398	2.46571	1.12816	1.99547	1.38516	0.404049	0.866769	1.21175	0.712662	1.83897	1.69504	0	1.47076	0.893831	2.15435	2.04995	1.36533	0.742194	2.27602	1.75866	1.53815	0.964884	1.90206	1.73284	1.63871	0.471204	1.11724	0.675893	0.307208	3.56615	0.653331	1.49298	0.59449	1.26393	1.03458	4.28423	1.22893	0.97694	0.965862	2.17895	1.29621	1.22728
circ_132270	0.812453	0.0708756	0.319514	0.57566	0.454921	0.298965	0.857914	0.222799	1.34493	0.601683	0.399094	0.251847	0.242429	0.787972	0.666462	0.712662	0.262709	0.398833	1.28745	0.245127	0.148972	0.820705	0.473066	0.512	0.804043	1.2918	0.535244	0.401256	0.643256	0.362297	0.59983	0.771158	0.942407	0.159606	0.225298	0.153604	0.274319	0.217777	0.597193	0.396326	0.361123	0.295593	0.649126	0	0.162823	0.193172	0.871578	0.432068	0.175326
circ_8563	0.638356	0	1.17155	0.503703	0.0758202	0.448448	0.779922	0.334199	3.58648	0.150421	0.532125	0.629618	0.646478	2.12752	0.666462	0.712662	1.48869	1.69504	0.772471	0.490254	0	0.974588	0.473066	0.853334	1.17514	0.738169	0	0	0.900558	0.271723	1.06636	0.0963947	0.589004	1.27685	1.12649	0.153604	2.74319	0.653331	0.597193	0.198163	2.16674	1.18237	0.259651	0.283599	0.814116	0	0.726315	1.00816	0.701305
circ_124346	2.84359	1.20489	3.19514	4.7492	0.834022	1.79379	3.66563	4.23319	17.5962	1.50421	4.257	2.51847	2.02025	8.51009	5.45287	4.09781	8.23156	6.18191	5.92228	1.22563	1.78766	7.28376	4.62553	4.26667	9.95777	5.35173	6.80524	4.94882	4.88874	5.43445	7.46455	1.44592	2.82722	5.90542	4.73125	1.07523	14.5389	2.8311	3.43386	3.17061	10.6531	7.38983	3.76493	4.53759	4.07058	1.73855	4.64842	8.06528	3.50653
circ_83228	0.696389	0.141751	0.532524	0.86349	0.15164	0.448448	0.623937	0.891198	0.896621	0.0752104	1.06425	1.25924	0.242429	0.709174	0.24235	0	0.350279	0.797666	0	0	0	0.512941	0.420503	1.30844	0.680344	0.922711	0	0.401256	0.643256	0.815168	0.399887	0.771158	0.353403	1.27685	0.675893	0	0.274319	0.217777	0.597193	0.59449	1.44449	0.44339	1.5579	0.472665	0.814116	0.579517	0.145263	0.576091	0
circ_29708	2.43736	1.84277	1.59757	3.74179	1.97133	2.09276	3.27567	1.7824	4.03479	2.40673	6.7846	3.65179	3.47482	4.33384	3.57466	4.81047	3.67793	3.78892	3.08989	1.47076	1.48972	5.84753	2.78583	5.34756	1.73179	5.04416	3.21146	2.60816	3.21628	3.80412	3.39904	2.12068	1.76701	3.99015	4.28066	0.614416	2.46887	2.39555	1.19439	2.17979	5.77797	5.61627	7.14039	3.11959	4.39623	1.73855	2.76	3.88862	1.75326
circ_75482	0.696389	0.425254	0.532524	1.43915	0.303281	0.448448	0.389961	0.334199	1.34493	0.225631	1.06425	0.881466	0.484859	0.55158	0.363525	1.24716	0.612988	0.199417	0.772471	0.73538	0.446915	0.923294	0.683317	0.568889	0.309247	0.799683	1.98805	0.869387	0.128651	1.26804	0.999717	0.192789	0.353403	0.478818	0.675893	0.307208	0.548638	0.871108	0.298597	0.198163	0.722246	1.18237	1.29825	0.283599	1.30259	0.193172	1.1621	0.432068	0.525979
circ_91339	1.39278	0.567005	0.426019	0.647618	0.15164	0.822154	1.09189	1.114	2.24155	0.676893	1.72941	0.881466	0.808098	1.57594	1.33292	0.890828	0.875698	1.09679	1.54494	0.245127	0.446915	1.53882	1.4192	0.967111	0.989592	1.41482	2.06451	1.07001	0.707581	0.996316	1.3996	0.963947	0.824606	1.59606	0.675893	0.307208	0.548638	1.74222	0.746492	1.38714	1.98618	0.738983	3.63511	1.98519	0.325647	0.579517	0.871578	0.864137	0.525979
circ_78483	0.870486	1.06313	0.319514	0.431745	0.606562	0.822154	0.233976	0.556999	0.560388	0	0.931219	1.00739	0.484859	0.945566	0.545287	1.24716	0.788128	0.398833	0.772471	0.245127	0.297944	0.615529	0.630754	0.568889	1.23699	1.16877	0.68817	1.27064	0.964884	1.44919	0.399887	0.674763	0.706805	0.79803	0.901191	0.76802	0	0.871108	0.149298	0.792653	0.722246	0.44339	0.908777	0.661731	0.651293	0.193172	1.01684	0	0.350653
circ_94448	2.20523	0.779632	1.49107	1.15132	0.606562	0.373706	1.9498	1.0026	3.25025	0.150421	0.798188	0	1.05053	1.26075	0.9694	0.356331	0.612988	0.59825	0.514981	0	0.893831	1.17976	2.31277	0.625778	1.17514	1.10725	0.535244	0.535007	1.02921	0.815168	0.799773	0	0.589004	0.79803	0.450595	0	0	0	0.298597	1.58531	1.08337	0.295593	0.389476	0.756264	0	0	0.581052	0.288046	0
circ_1252	1.16065	0.212627	0.21301	1.00741	0	0.373706	0.467953	0.556999	0.560388	0.676893	0.532125	0	0.242429	0.315189	0.4847	0.712662	0.788128	1.09679	0.25749	0.73538	0.595887	1.59012	0.473066	0.853334	0.556645	1.96845	0.91756	0.401256	1.09353	0	1.06636	0.963947	0.589004	0.159606	0.675893	0	1.92023	0	0.298597	0	0.722246	1.62576	0.519301	0.189066	0.651293	0.965862	0.435789	0.720114	0
circ_135554	2.43736	0.779632	1.27806	1.43915	0.530741	1.19586	1.79382	0.779798	3.13817	1.05294	2.79366	0.629618	0.727288	1.26075	1.57527	2.67248	1.83897	0.997083	1.80243	1.71589	0.595887	2.76988	2.41789	2.33245	1.17514	3.87539	1.83512	1.27064	1.22219	1.99263	2.13273	0.385579	2.35602	1.59606	1.57708	0	1.09728	2.17777	1.94088	1.18898	1.98618	1.92136	2.72633	1.51253	1.46541	1.54538	1.30737	2.01632	0.350653
circ_13995	0.98655	0.283502	0.639029	0.28783	0.227461	0.224224	0.623937	0.556999	1.0087	0.601683	1.06425	0.503695	0.16162	0.315189	0.9694	0.890828	0.437849	0.199417	0	0	0	1.28235	0.473066	0.967111	0.556645	1.10725	0.535244	0.133752	0.514605	0	0.799773	0.0963947	0.824606	0.638424	0	0	1.3716	0	0.298597	0	0.541685	0.88678	0.519301	0.850797	0.48847	0.772689	0.145263	0.576091	0
circ_100943	1.56687	0.141751	2.02359	0.431745	0.454921	0.523189	0.935906	0.445599	1.0087	0.300841	0.399094	0.125924	0	0.55158	0.908812	0.890828	0.525419	0.299125	0	0.490254	0.744859	0.512941	0.630754	0.625778	0.123699	1.41482	0	0.133752	0.771907	0.362297	1.06636	0.289184	0.117801	1.11724	1.12649	0.460812	1.09728	0	0.447895	0.792653	0.902808	0.88678	0	0.94533	0.162823	0	0.290526	0	0.701305
circ_152433	0.638356	0.212627	0.852038	0.28783	0.0758202	0.0747413	1.16988	0.334199	2.24155	0.601683	0.665156	0.125924	0.323239	0.55158	0.4847	1.24716	0.612988	0.59825	0.25749	0.73538	0.744859	1.02588	0.893569	0.398222	0.804043	1.84542	0	0.200628	0.836232	0.905742	0.866421	0.289184	0.235602	0.957636	0	0.153604	0.274319	0.653331	1.04509	0.59449	0.722246	0.295593	0.389476	0.283599	0.48847	0.193172	0.581052	0.144023	0.175326
circ_68452	3.13375	3.04765	2.1301	3.66983	4.70085	2.91491	2.88571	4.12179	4.70726	3.83573	7.05066	4.15548	2.82834	5.35821	4.42289	4.27597	4.46606	4.18775	10.5571	3.18665	4.32018	6.15529	4.88835	4.83556	3.64912	5.90535	4.5878	6.35321	3.85953	4.07584	4.5987	2.50626	2.82722	4.14976	2.92887	5.83695	5.21206	3.91999	2.09018	5.35041	5.59741	6.79865	5.06319	5.29385	4.2334	1.73855	5.08421	4.03264	2.62989
circ_149546	0.522291	0.921383	1.06505	0.647618	0.379101	0.747413	1.0139	0.556999	0.896621	0.225631	0.665156	0.503695	0.484859	1.02436	0.848225	0.712662	0.525419	0.398833	0.772471	0.73538	0	0.769411	0.73588	0.682667	1.11329	0.799683	0.764634	1.27064	0.192977	0.543445	0.666478	0.771158	0.117801	0.319212	0.450595	0	1.09728	0.217777	1.04509	0.792653	0.902808	1.92136	0	0.283599	0.814116	0.193172	0	0.288046	0
circ_162426	2.26326	2.26802	1.70408	1.94285	1.06148	1.79379	2.88571	1.2254	5.04349	1.80505	2.39456	1.88886	0.565669	2.04873	2.66585	1.60349	2.27681	2.79183	1.80243	2.20614	1.0428	3.28282	2.68071	0.796445	2.10288	3.99842	2.37036	2.87566	1.73679	3.80412	2.19938	1.63871	1.64921	2.39409	1.12649	1.07523	1.3716	1.52444	2.53807	2.37796	2.88898	2.06915	2.85616	1.418	2.1167	1.35221	1.01684	0.864137	1.05196
circ_7857	1.91507	3.33115	2.98213	2.3746	1.1373	2.98965	3.82162	1.3368	7.06089	0.902524	2.92669	2.51847	0.808098	2.7579	3.57466	2.49432	3.32765	3.78892	3.34738	1.47076	0.446915	3.79576	4.25759	2.50311	3.40172	4.49053	3.21146	2.94254	1.22219	4.43814	3.13245	2.12068	1.17801	3.19212	2.70357	1.53604	5.21206	3.26665	2.68737	2.97245	5.05572	5.76407	4.02458	3.11959	2.768	1.54538	1.59789	2.73643	1.57794
circ_147209	1.04458	1.06313	2.66262	1.22328	0.379101	1.12112	1.63784	1.0026	4.14687	0.827314	1.33031	1.38516	1.13134	1.73354	1.75704	1.60349	1.40112	2.19358	0.514981	0.73538	0.893831	2.30823	2.47045	0.853334	1.17514	2.15299	2.06451	1.33752	0.450279	1.63034	1.99943	0.674763	0.235602	1.11724	1.80238	0.153604	1.3716	1.95999	0.597193	0.198163	2.70842	2.95593	1.16843	1.418	1.13976	0.386345	0.726315	0.432068	0
circ_84781	2.84359	0.779632	2.44961	1.43915	0.834022	1.64431	1.63784	1.2254	3.36233	1.05294	1.19728	1.76293	0.969718	1.81233	4.72582	1.06899	2.27681	2.59242	1.28745	0.980507	1.93663	3.89835	3.57427	2.048	3.33987	5.47475	2.67622	3.00942	0.964884	4.98158	2.79921	2.79545	1.76701	1.11724	2.70357	0.614416	1.64591	1.08888	0.746492	0.990816	4.51404	3.99051	1.94738	2.55239	1.62823	1.15903	0.726315	1.72827	1.57794
circ_24961	0.116065	0.992258	0	0.719575	1.36476	0.448448	0.311969	0.1114	0.336233	0.676893	1.19728	0.503695	0.404049	0.55158	0.424112	0.712662	1.31355	0.59825	0.514981	0.245127	0.446915	1.07718	0.420503	0.853334	1.17514	1.04574	0.305853	0.601883	0	0.181148	1.13301	0.289184	0.706805	0.638424	1.80238	0.460812	1.09728	0.871108	0.447895	0	0.902808	0.88678	1.16843	1.03986	1.46541	0.579517	0.145263	0.864137	1.05196
circ_71874	1.16065	0.63788	0.852038	0.86349	0.227461	0.672671	1.09189	0.445599	1.68116	0.827314	2.26153	1.38516	0.484859	0.945566	0.72705	2.13799	1.13841	1.1965	0	1.96101	1.48972	1.64141	1.78714	0.455111	0.185548	1.16877	3.28792	1.87253	1.09353	0.815168	1.59955	0.289184	0.824606	0.957636	0.450595	1.38244	0.548638	0.653331	1.34369	0	0.722246	1.03458	3.24563	0.756264	1.62823	0.579517	1.1621	0.288046	0.175326
circ_112486	1.04458	0.425254	0.852038	0.86349	0.227461	0.747413	0.467953	0.779798	1.34493	0.676893	1.46334	1.25924	0.565669	1.49715	0.787637	0.890828	0.612988	2.09387	1.54494	1.71589	0	2.82117	1.20895	1.024	0.927742	1.66088	2.82914	0.33438	0.707581	0.63402	0.533182	0.674763	0.706805	1.43645	0.450595	0.76802	0.274319	0.871108	0.746492	0.792653	0.722246	1.03458	3.89476	1.22893	1.13976	0.579517	1.1621	1.29621	0.876631
circ_167300	0.754421	0.63788	0.745533	0.791533	0.227461	0.747413	1.16988	0.334199	0.672465	0.902524	1.59638	0.377771	0.242429	0.236391	0.666462	0.534497	0.437849	0.697958	0.772471	0.245127	1.0428	1.33365	1.36663	1.13778	0.742194	1.10725	0.382317	0.401256	0.771907	0.271723	0.733126	0.289184	0.235602	0.79803	0	0	0.822957	0.871108	0.298597	0	1.26393	1.18237	3.37546	1.60706	0.814116	0.772689	1.45263	0.432068	0.175326
circ_153276	0.522291	1.34664	0.852038	2.3746	0.15164	0	0.857914	0	0.896621	0.376052	1.99547	1.13331	0.484859	0.630377	0.24235	0	0.788128	0.797666	0	0.980507	0.595887	0.923294	0.420503	0.341333	0	0.369085	0	1.53815	0	0	1.26631	0.867552	0.235602	0	0.225298	0	0.274319	0	0.597193	0	1.08337	0	2.0772	1.1344	2.44235	0	0.726315	0.720114	0
circ_17348	0.696389	0.496129	0.21301	1.15132	0.454921	0.896895	0.467953	0.779798	1.34493	0.526472	1.86244	0.881466	0.484859	1.10316	0.787637	0.356331	0.262709	0.997083	0.772471	0.73538	0.595887	0.718117	0.578192	1.13778	0.927742	0.922711	0.152927	0.200628	0.707581	0.905742	1.33296	1.25313	0.824606	0.638424	0.225298	0	0.822957	0	0.298597	0.990816	1.08337	0.591187	0.778952	0.378132	0.97694	1.35221	1.01684	0.864137	0.701305
circ_176436	0.348194	0.141751	0.532524	0.215872	0.303281	0.59793	0.389961	0.556999	0.784543	0.752104	3.19275	0.377771	0.565669	4.88542	2.78702	1.24716	2.18924	0.299125	1.02996	0.490254	1.19177	1.23106	0.841006	0.625778	1.42254	1.23028	1.4528	0.802511	1.15786	1.63034	1.13301	1.25313	1.64921	0.319212	3.37947	0	1.09728	0.435554	0.89579	2.57612	1.62505	0.591187	2.98598	0.094533	0.814116	0.386345	1.30737	1.29621	1.05196
circ_149230	1.74097	0.992258	1.70408	1.65502	0.985663	0.896895	1.79382	1.3368	2.91402	1.50421	2.26153	0.881466	0.727288	1.57594	2.60526	1.60349	1.40112	2.89154	1.28745	0.490254	1.0428	2.15435	1.99739	1.47911	1.29884	3.5063	2.67622	1.47127	1.86544	2.53608	2.79921	0.674763	1.88481	0.478818	1.35179	0	0	0	0	0	1.98618	1.62576	1.29825	0.756264	1.46541	0.772689	2.32421	1.15218	1.22728
circ_136340	0.870486	0.63788	0.21301	1.36719	0.227461	0.672671	0.701929	0.334199	0.896621	0.902524	1.19728	0.503695	0.404049	1.10316	0.605875	0.356331	0.612988	0.697958	0	1.22563	0.297944	1.48753	0.841006	1.13778	0.494796	1.41482	1.29988	0	0.321628	0.724594	1.73284	0.289184	0.706805	0	0	0	0.274319	0	0.447895	0	0.361123	0.147797	1.5579	0	1.13976	0	1.45263	0.720114	0.525979
circ_73981	0.522291	0.425254	0	0.57566	0.227461	0.822154	0.545945	0.668398	0.784543	1.05294	1.33031	0.377771	0.565669	0.630377	0.363525	0	0.875698	0.997083	0	1.47076	0.595887	1.79529	0.998694	0.568889	1.05144	1.10725	1.37634	1.20377	0.514605	1.08689	1.19966	0	0.706805	1.11724	0.901191	0.921624	0.548638	0.871108	1.49298	0	1.08337	0.738983	4.02458	0.567198	0.97694	0.772689	0.726315	0.720114	0.701305
circ_72059	0.464259	0.567005	0.106505	0.935448	0.15164	0.298965	2.0278	0	0.44831	0.300841	1.06425	1.63701	0.242429	0.866769	1.57527	0	0.612988	0.299125	0	1.22563	0.595887	1.23106	1.4192	0.796445	0.309247	0.615141	1.29988	0.936263	1.28651	0.905742	0.533182	0.963947	0.353403	0	0.675893	0	0.274319	0.217777	0	1.18898	0.902808	1.33017	0	0.756264	0.162823	1.15903	0.435789	0.288046	0.350653
circ_6906	0.98655	0.425254	0	1.29524	1.1373	1.12112	1.40386	1.0026	1.45701	2.10589	2.79366	1.63701	0.565669	1.96993	0.9694	1.42532	0.875698	0.697958	1.54494	1.47076	2.23458	2.92376	1.47176	2.16178	1.60809	1.78391	0.611707	1.00314	0.771907	0.815168	1.33296	0.867552	0.471204	1.27685	1.57708	0.460812	0.548638	1.08888	0.597193	0.59449	1.26393	2.21695	7.91934	1.418	1.95388	1.54538	2.90526	1.44023	0.350653
circ_99437	0.464259	0.496129	0	0.28783	0.530741	0.224224	0.623937	0.891198	1.23285	0.676893	0.798188	1.51108	0	0.866769	0.848225	0	0.525419	0.398833	0	0.980507	0.148972	0.564235	0.420503	0.284445	0.432946	0.30757	1.37634	0.133752	0	0.362297	0	0.578368	0	0	0.225298	0.921624	0	0.217777	0.447895	0.990816	1.44449	0.147797	0.259651	0.850797	0	0	0	0.144023	0.876631
circ_160750	0.638356	0.921383	0.21301	0.935448	0.606562	1.86853	0.545945	0.891198	1.0087	0.376052	1.86244	0.881466	0.646478	0.393986	2.05997	1.06899	0.350279	0.0997083	0.514981	2.20614	0	1.12847	1.89226	1.08089	0.804043	1.59937	1.22341	3.07629	0.514605	0.905742	0.933069	1.06034	1.76701	0.478818	0.450595	0.921624	2.19455	1.30666	0.298597	0	1.44449	2.36475	1.5579	1.1344	1.62823	1.73855	1.45263	0	0.350653
circ_33529	0.696389	0.850507	0.852038	0.143915	1.59222	0.822154	0.467953	0.779798	2.12947	0.376052	1.06425	0.629618	0.646478	1.33955	0.72705	0.534497	0.350279	0.697958	1.28745	0.490254	1.19177	0.718117	0.578192	0.398222	0.309247	0.553627	0.68817	1.47127	0.514605	0.815168	1.46625	0	0.589004	0.79803	0.675893	0.921624	0.548638	0.435554	0.298597	0	1.26393	0.591187	0.259651	0.850797	0.325647	0.579517	0	0.432068	0
circ_81267	0.23213	1.98452	0.532524	1.72698	0.834022	0.59793	1.09189	1.3368	0	0.752104	0.798188	3.02217	0.242429	0.630377	1.21175	0.534497	0.963267	0.398833	0.25749	0.980507	1.78766	0.512941	0.105126	1.36533	2.84508	0.553627	1.4528	1.27064	2.05842	0.543445	0.466534	1.7351	1.41361	0.478818	0.450595	2.30406	1.3716	0.435554	6.27053	2.97245	0.541685	4.87729	1.81755	0.378132	0.651293	1.54538	2.32421	0.864137	0.876631
circ_32118	4.75865	5.03217	3.83417	3.09417	2.72953	5.38137	3.58764	3.23059	11.6561	2.85799	7.44975	5.54064	2.26267	5.98858	5.02876	4.98864	5.7796	5.28454	8.23969	2.45127	1.78766	4.46259	4.88835	3.69778	5.5046	4.18296	1.98805	3.81193	2.38005	2.8078	2.59926	2.79545	4.59423	3.83055	5.18185	4.60812	4.93774	3.26665	3.43386	1.58531	6.86134	6.94644	4.02458	4.15945	4.8847	2.89759	3.19579	3.60057	2.98055
circ_76405	0.290162	2.33889	7.56184	1.8709	2.19879	2.5412	6.47335	0.668398	1.68116	0.150421	2.39456	0.125924	12.5255	7.72212	4.60465	4.98864	6.39259	8.67462	1.28745	0	0	0.461647	0.525629	1.82045	22.6369	0.984226	2.98207	0	3.08763	41.6641	1.5329	0.192789	0	21.866	4.95655	1.53604	0.822957	0.435554	1.19439	4.55775	32.5011	0.88678	0.778952	0	0.325647	0.386345	3.19579	2.16034	0
circ_115616	3.59801	2.05539	1.38456	1.65502	2.27461	1.42008	1.55984	2.00519	2.12947	2.40673	2.52759	2.39255	1.6162	3.38828	1.99939	1.78166	1.22598	3.29037	1.54494	2.20614	2.08561	4.15482	1.99739	3.47022	1.73179	4.49053	2.75268	2.27378	2.05842	2.71723	2.26602	1.34953	2.59162	2.39409	2.47827	1.84325	2.19455	2.39555	1.19439	0.990816	3.25011	1.18237	3.50528	0.756264	3.25647	2.31807	3.19579	2.30436	1.22728
circ_20896	4.70062	5.38655	3.19514	2.3746	5.07995	4.48448	3.04169	9.58037	6.83673	4.13657	9.84432	8.56281	2.90915	9.69205	5.02876	4.45414	5.7796	2.59242	10.8146	6.3733	12.8116	5.95011	6.78061	2.67378	6.80344	4.73659	11.1637	7.95824	3.92386	10.8689	6.93137	7.80797	6.95025	6.06503	7.88542	5.37614	2.19455	7.18664	4.03106	3.96326	8.48639	3.10373	7.91934	11.6276	6.18728	4.24979	10.0231	4.46471	3.3312
circ_63967	0.696389	0.212627	0.958543	1.00741	0.227461	0.373706	0.857914	0.445599	2.0174	0.526472	1.19728	1.13331	0.0808098	0	0.666462	0.534497	0.525419	0.398833	0.772471	1.22563	1.48972	1.53882	0.525629	0.682667	0.804043	0.861197	0.91756	1.20377	0.836232	0.815168	0.799773	0.481974	0.471204	0.79803	0	0	0.822957	1.52444	0.298597	0	0.722246	1.03458	1.0386	0.472665	1.79106	0.193172	0.871578	0	0.350653
circ_150281	0.98655	0.425254	0.21301	0.359787	0.227461	0.373706	1.0139	0	0.896621	0.150421	0.266063	0.251847	0.0808098	0.630377	0.9694	0.534497	0.875698	0.997083	0.514981	0.245127	0	1.89788	1.78714	0.796445	0.123699	1.10725	0	0.133752	0.192977	1.90206	0.733126	0.192789	0.589004	0.319212	0.675893	0.614416	0.274319	0.435554	0.597193	0	0.722246	0.147797	0.649126	0.472665	0.325647	0.193172	1.30737	0.288046	0
circ_56949	0.870486	0.567005	0.21301	0.719575	0.454921	0.224224	1.55984	0.556999	2.91402	0	1.46334	0.755542	0.646478	0.630377	2.66585	1.06899	1.40112	2.09387	0.514981	0.245127	0	3.64188	3.52171	1.024	0.556645	1.23028	2.14097	0.468132	0.771907	2.08321	1.26631	0.385579	0.471204	0	0.225298	0.307208	0.274319	0.435554	0.746492	1.38714	1.08337	0.88678	0.389476	0.472665	0.97694	0.772689	1.1621	0.432068	0
circ_85985	1.62491	1.34664	1.59757	0.791533	0.758202	1.42008	3.35366	0.222799	4.70726	0.150421	0.798188	0.503695	0.808098	1.65474	2.84761	2.85065	2.18924	5.58367	1.80243	0.245127	0	4.87294	6.5178	1.47911	0.371097	2.58359	4.28195	0.802511	1.54381	4.98158	4.39875	0.771158	1.17801	0.319212	2.47827	1.53604	0.548638	1.30666	2.09018	0.990816	1.08337	1.92136	0.908777	1.79613	1.46541	1.15903	1.59789	0.864137	0.701305
circ_128667	1.85704	0.850507	0.852038	2.01481	1.66804	1.19586	1.55984	2.11659	3.25025	1.20337	4.12397	2.01478	1.13134	1.26075	1.02999	1.95982	1.83897	3.19067	2.05992	1.71589	1.19177	2.15435	1.68201	2.16178	1.23699	3.0757	2.14097	1.87253	0	1.63034	1.99943	1.8315	2.35602	3.03252	0.901191	1.22883	1.3716	1.52444	1.64228	1.58531	2.3473	1.92136	3.50528	1.79613	1.79106	2.51124	1.74316	3.31252	0.701305
circ_27784	2.03113	0.779632	1.59757	2.23068	1.28894	2.01801	1.40386	2.67359	2.57778	1.429	3.59185	2.51847	1.29296	1.96993	1.9388	1.60349	2.27681	2.89154	2.31741	2.45127	2.53252	3.12894	2.94352	1.99111	0.927742	3.99842	2.67622	3.74505	0.450279	3.26067	2.26602	2.79545	2.47382	2.07488	1.80238	1.38244	2.74319	3.48443	1.34369	2.37796	1.08337	2.80814	3.76493	1.79613	3.09364	1.15903	2.46947	1.8723	2.62989
circ_145842	0.928518	0.921383	1.06505	0.57566	1.44058	1.12112	0.311969	1.4482	1.56909	0.300841	1.06425	1.88886	1.05053	1.26075	1.02999	0.178166	1.66383	0.697958	0.514981	1.47076	0	2.05176	1.47176	0.398222	0.556645	0.738169	1.60573	1.33752	0.771907	0.543445	1.06636	1.44592	1.53141	0.478818	2.47827	0.921624	2.19455	1.30666	0.298597	2.37796	0.541685	1.77356	2.46668	0.567198	0.651293	1.15903	2.03368	1.29621	0.350653
circ_41963	0.812453	0.212627	0.21301	0.143915	0.303281	0.224224	0.701929	0.222799	0.784543	0.300841	0.931219	0.377771	0.16162	0.393986	0.24235	0.712662	0.437849	0.997083	0	0.490254	0.297944	1.23106	0.36794	0.568889	0.556645	0.738169	0.535244	0.735635	0.128651	0.181148	0.999717	0.0963947	0.353403	0.638424	1.12649	0	0.548638	0.217777	0.149298	0	0.902808	0.591187	3.50528	0.850797	1.13976	0	0.726315	1.15218	1.05196
circ_7415	0.406227	0.354378	0	0.791533	0.454921	0.448448	0.233976	0.668398	0.896621	0	0.798188	0.125924	0.404049	0.787972	0.181762	0.534497	0.700558	0.897375	0	0	0.893831	1.12847	0.473066	0.739556	0.680344	0.799683	0.994024	0.401256	0	0.181148	0.666478	0.385579	1.06021	0.478818	0.675893	0	0.274319	1.08888	0	0.396326	0.541685	0	1.42808	0.567198	0	0.193172	0.581052	0.432068	0.350653
circ_138811	1.16065	0	0	2.23068	0.834022	0.298965	0	0.779798	0	0.0752104	0.266063	0.125924	0	1.26075	0.302937	1.24716	2.18924	0.199417	1.28745	0	0.744859	1.89788	0.157689	0.227556	0.185548	3.69085	0	0.401256	0.514605	0	0.0666478	3.5666	0.353403	0	0.450595	0	1.09728	0	0.298597	0.396326	0	0.147797	3.50528	0.472665	2.27953	0	1.1621	0.432068	0
circ_95249	1.74097	1.27576	1.38456	3.52592	1.59222	1.56957	2.0278	2.45079	4.59518	1.05294	6.51853	2.6444	1.69701	2.9155	1.87821	3.74148	2.27681	2.79183	4.11985	0	2.08561	3.18023	2.31277	1.64978	1.42254	2.27602	4.51134	1.73877	1.09353	2.8078	1.93279	2.50626	1.06021	1.43645	2.02768	1.99685	2.46887	2.8311	0.89579	1.38714	2.3473	3.84271	6.49126	2.45786	2.44235	1.93172	2.90526	3.1685	0.876631
circ_163737	3.07572	0.63788	1.59757	2.08677	1.06148	1.86853	3.74362	0.779798	6.61258	1.27858	2.66063	2.01478	1.37377	2.52151	1.69645	3.56331	3.24008	3.98833	1.28745	1.96101	1.19177	2.76988	2.04995	3.12889	0.680344	3.44479	2.67622	1.6719	1.86544	3.07952	1.93279	0.963947	0.942407	2.07488	2.70357	1.22883	1.3716	1.52444	1.49298	1.38714	1.80562	1.62576	2.20703	1.1344	2.60517	1.54538	0.871578	3.60057	0.876631
circ_75659	0.522291	0.425254	0	1.00741	0.379101	0.523189	1.87181	0.779798	1.56909	0.150421	1.72941	0.881466	0.484859	1.18196	0.605875	0	0.350279	0.59825	0.772471	0.73538	0.893831	0.512941	1.4192	0.796445	0.309247	0.984226	1.14695	1.20377	1.73679	1.72091	0.666478	0.385579	0.353403	0.159606	0.675893	0.307208	0.548638	0.653331	1.34369	0	0.722246	0	0.649126	0.283599	0.651293	0.386345	0.145263	1.44023	0.525979
circ_146157	2.26326	0.921383	0.745533	1.58307	0.454921	0.373706	1.0139	1.114	2.46571	0.752104	1.19728	1.63701	0.646478	1.41835	0.9694	1.06899	1.31355	1.69504	0	0.980507	0.744859	1.64141	1.57689	0.796445	0.371097	1.78391	1.91158	1.13689	1.60814	2.53608	1.33296	0.674763	1.06021	0.638424	1.80238	0.921624	0.822957	0	0	0.990816	0.722246	1.03458	1.29825	0.189066	1.13976	0.772689	0.290526	1.29621	0.175326
circ_4504	0.290162	0.63788	2.02359	0.28783	0.834022	0.224224	1.63784	1.671	1.34493	0.827314	1.46334	2.6444	0.16162	1.73354	2.48409	1.06899	0.875698	4.88571	2.5749	0.490254	1.78766	3.74447	1.89226	0.512	0	5.90535	2.67622	6.82134	0.836232	0	0.399887	2.40987	1.88481	0.478818	3.83006	0.76802	1.09728	0	0.89579	0.990816	1.26393	0.44339	1.0386	1.51253	0.814116	0	1.1621	0.144023	1.22728
circ_124989	1.56687	1.06313	1.49107	1.94285	0.530741	2.01801	0.935906	1.3368	4.81934	0.752104	2.1285	1.51108	0.484859	2.36391	1.27234	1.78166	2.27681	1.89446	3.08989	1.47076	0.446915	2.41082	1.8397	2.33245	1.85548	2.09148	0.91756	1.53815	0.57893	1.72091	2.13273	0.674763	1.64921	1.91527	1.35179	2.91848	1.3716	1.74222	1.49298	2.37796	1.44449	2.36475	2.20703	0.756264	0.814116	1.54538	1.88842	1.8723	1.75326
circ_91091	0.464259	0.496129	0.426019	0.431745	0.454921	0.373706	0.779922	0.779798	0.336233	0.376052	0.665156	0	0.646478	0.55158	0.545287	0.534497	0	0.498542	0	0.245127	1.0428	0.923294	0.525629	0.625778	0.309247	0.676655	0.91756	1.13689	0.836232	1.26804	0.533182	0.385579	0.589004	0.319212	1.12649	0.153604	0.548638	0	0.746492	0.198163	0	1.03458	1.42808	0.661731	0.651293	0	0.581052	1.29621	1.05196
circ_89463	0.928518	0.63788	1.06505	0.431745	0.227461	0.373706	0.779922	0.668398	1.45701	0.376052	1.19728	0.881466	0.323239	1.18196	0.666462	1.60349	1.22598	0.997083	0.25749	0.490254	0.595887	0.666823	0.683317	0.398222	0.185548	1.23028	0	0.735635	0.57893	0.543445	0.999717	0.963947	0.589004	1.27685	0.901191	0.76802	0	0.217777	0.89579	0.59449	1.08337	0.88678	0.519301	0.756264	0.97694	0.193172	0.726315	1.29621	1.40261
circ_93084	4.41046	1.77189	3.40815	5.32486	3.79101	4.85818	4.44555	4.67879	5.82803	4.06136	9.31219	4.91102	3.47482	4.41264	4.54406	3.74148	4.72877	4.28746	8.23969	3.6769	4.17121	7.89929	6.20242	4.72178	3.27802	3.75236	2.06451	3.54442	2.5087	3.80412	5.13188	1.7351	5.30104	4.46897	4.05536	4.60812	4.38911	3.26665	3.13527	2.17979	4.15291	8.42441	13.8913	6.52278	4.2334	3.67028	10.4589	5.90493	4.73381
circ_116116	0.870486	0.496129	0.852038	0.359787	0.15164	0.523189	0.779922	0.556999	1.79324	0.526472	1.72941	0.755542	0.727288	1.18196	0.605875	0.890828	0.788128	1.09679	1.02996	0.245127	0.446915	0.615529	0.473066	0.398222	0.371097	0.984226	1.52927	0.735635	0.771907	0.362297	0.733126	0.289184	0.824606	0.79803	1.12649	0	0	0.435554	0	0	0.541685	2.06915	1.0386	0.850797	1.46541	0.579517	0.581052	1.00816	0.701305
circ_57247	0.812453	0.567005	0.426019	1.15132	0.606562	0.523189	0.779922	0.556999	1.68116	0.526472	0.931219	0.755542	0.404049	0.787972	0.908812	1.24716	0.700558	0.997083	1.54494	0.245127	0	1.744	0.788443	0.853334	0.494796	0.615141	0	0.535007	0.450279	1.08689	1.19966	0.963947	0.824606	1.75567	0.675893	0	0.274319	1.52444	0.149298	0	0.361123	0.738983	0.519301	1.03986	0.651293	0	0.145263	1.58425	0
circ_44939	0.696389	0	0.21301	1.00741	0.227461	0.373706	1.24787	0.334199	1.34493	0.526472	1.06425	0	0.16162	0.787972	0	0.356331	0.875698	0.697958	1.02996	1.22563	0.744859	0.820705	1.36663	0.796445	0.432946	0.922711	0.841097	0.33438	0.57893	1.26804	0.999717	0	1.17801	1.11724	0	0.460812	0.274319	0	0.746492	0	0.722246	0.295593	1.42808	1.98519	1.95388	0	1.30737	1.15218	0.350653
circ_87404	1.62491	1.48839	1.70408	1.65502	1.59222	1.04638	2.33976	1.0026	1.68116	2.03068	1.06425	1.88886	1.13134	0.787972	1.69645	0.712662	1.13841	1.59533	0.25749	1.22563	2.53252	1.89788	1.20895	1.19467	0.494796	2.09148	1.22341	2.67504	1.99409	2.89838	1.79949	1.7351	1.76701	1.43645	0.901191	0.460812	0.548638	1.52444	0.597193	0	1.08337	1.18237	2.0772	0.850797	1.30259	1.15903	0.726315	1.15218	0.175326
circ_5239	1.39278	0.141751	0.745533	1.43915	0.15164	0.971636	1.63784	0.779798	2.0174	0.451262	0.931219	0.629618	0.16162	2.12752	1.57527	1.06899	1.31355	1.09679	1.80243	0	0.595887	2.46212	0.683317	1.64978	0.865893	3.32176	1.22341	0.735635	1.09353	1.35861	2.26602	0.867552	0.589004	0.638424	1.12649	0.614416	0.548638	0.435554	0.298597	0	1.44449	2.06915	2.85616	1.22893	0.814116	0.965862	0.871578	0.864137	0.701305
circ_165023	0.580324	0.354378	0.532524	0.86349	0.227461	0.59793	0.389961	0	0.336233	1.05294	2.1285	0.251847	0.16162	1.10316	0.424112	0.712662	0.262709	0.59825	0.25749	0.73538	0.595887	0.615529	0.473066	0.682667	0.494796	0.738169	0.91756	0.33438	0.514605	0.905742	1.06636	0.289184	0.353403	0.957636	0.450595	0	0	0.435554	0.597193	0.198163	0.902808	1.18237	3.11581	0.472665	1.30259	0	0.435789	1.15218	0.175326
circ_148250	10.678	8.7177	6.6033	8.1312	5.53487	7.2499	10.9189	12.3654	20.9585	5.49036	14.6334	13.0961	5.65669	14.1047	15.4498	11.4026	12.4349	9.67171	14.677	4.65741	10.428	16.9783	14.2445	12.0604	13.2358	15.8091	17.0513	13.9771	6.0466	15.8505	13.2629	16.1943	12.8403	14.0453	12.3914	10.5987	4.93774	9.58219	7.01702	7.33204	19.3201	10.198	18.3054	7.18451	10.095	4.24979	17.4316	21.4594	11.5715
circ_735	0.98655	0.567005	0.639029	0.935448	0.379101	0.448448	0.545945	0.668398	1.23285	0.376052	1.86244	0.503695	0.727288	0.393986	1.02999	1.24716	0.788128	1.09679	1.02996	0	0.595887	1.94918	1.05126	0.967111	0.432946	0.984226	2.37036	0.802511	0.57893	0.905742	0.399887	1.34953	0.471204	0.478818	0.450595	0.307208	0.274319	1.08888	0.298597	0	0.722246	0.738983	0.908777	1.32346	0.651293	0	0.871578	1.44023	0
circ_177701	0.464259	0.212627	0.532524	1.8709	0.227461	0.672671	1.09189	0.445599	1.0087	0.451262	1.19728	0.755542	0.565669	0.866769	0.4847	0.890828	0.963267	1.29621	0.514981	0.245127	0.148972	1.23106	0.630754	0.796445	0.680344	0.984226	2.14097	0.468132	0.771907	0.181148	1.3996	1.06034	0.824606	0.957636	0.450595	0.460812	0.548638	1.08888	0.597193	0.198163	0.902808	0.88678	2.59651	0.756264	0.651293	1.35221	0.435789	1.8723	0.876631
circ_74618	0.754421	0.779632	0.745533	1.8709	0.15164	0.298965	1.24787	0.556999	2.12947	0.827314	2.39456	1.00739	0.565669	1.49715	0.72705	1.24716	0.700558	1.29621	0.514981	0.490254	0.595887	1.79529	1.05126	1.82045	1.36069	1.96845	2.52329	1.47127	0.836232	1.35861	1.99943	1.63871	1.88481	1.59606	2.25298	0	0	1.08888	0.298597	0	2.16674	1.03458	2.72633	0.94533	1.62823	0.772689	1.88842	1.29621	1.05196
circ_76555	2.20523	1.20489	0.532524	5.03703	0.303281	2.01801	5.06949	0.779798	6.83673	0.752104	1.86244	1.13331	0.323239	3.93986	2.36291	2.67248	3.15251	6.58075	0.25749	0.245127	0.595887	5.12941	4.41528	0.967111	2.16473	1.41482	2.37036	0.133752	1.67246	1.08689	8.46427	1.7351	3.88743	0.79803	3.15417	0	2.19455	2.39555	2.38877	1.38714	6.68078	7.38983	0.649126	0.661731	3.25647	2.1249	2.90526	1.44023	0.350653
circ_92269	0.406227	0.212627	0.426019	0	0	1.56957	0.701929	0.891198	1.79324	0.676893	1.46334	1.00739	0	0.709174	0.666462	0	0.0875698	0.797666	3.08989	0	0	0.769411	0.946132	0.739556	1.11329	0.615141	0.611707	0.267504	0.192977	0.362297	0.399887	0	1.06021	1.27685	1.35179	0.307208	0.274319	1.52444	0.89579	0.59449	1.08337	1.33017	0	1.22893	0	0.965862	1.59789	0.288046	0.350653
circ_150067	7.31208	4.89042	5.21873	9.42643	3.56355	6.8762	7.25327	6.12698	9.07828	6.46809	12.1058	8.81466	4.9294	8.58889	5.8164	9.08645	7.00558	8.77433	5.66479	5.14766	4.61813	13.6442	9.1985	11.0364	6.86529	13.5946	12.3106	7.42323	4.50279	9.60087	8.99745	8.19355	7.30366	11.1724	8.78661	3.07208	6.58366	6.09775	4.18035	5.35041	11.0143	11.8237	24.9265	8.79157	9.7694	6.37469	8.42526	8.35332	4.20783
circ_158496	0.754421	0.63788	1.70408	0.791533	0.758202	1.2706	1.0139	0.779798	1.0087	0.676893	1.46334	1.25924	1.05053	1.18196	0.787637	0.534497	1.05084	1.29621	0.25749	0.245127	0	1.33365	1.62945	1.536	1.17514	1.2918	2.44683	1.40439	0.385953	2.08321	1.33296	1.15674	1.64921	0	0	0.307208	0.822957	0.217777	0.597193	1.38714	0.902808	0.88678	1.29825	0.756264	1.13976	0.579517	1.1621	0.864137	0.525979
circ_91032	1.21868	1.13401	0.958543	0.86349	0.303281	0.224224	0.935906	1.114	0.672465	0.827314	1.46334	0.251847	0	1.33955	1.33292	3.38515	0.875698	0.59825	1.54494	1.47076	0.297944	1.94918	1.62945	0.853334	0.804043	0.676655	1.68219	0.401256	0.385953	0.996316	1.06636	0.0963947	1.53141	0.79803	0.225298	0.921624	0.822957	1.08888	0.447895	1.98163	0.902808	1.92136	2.85616	0.850797	0.814116	0.965862	1.88842	1.29621	0.701305
circ_42566	1.04458	0.567005	0.106505	0.28783	0.758202	0.373706	0.779922	1.114	0.672465	0.676893	1.46334	0.377771	0.484859	1.41835	1.21175	0.712662	1.40112	0.797666	0.772471	0.245127	1.0428	1.79529	0.73588	1.19467	0.556645	2.46056	1.68219	3.41067	0.128651	0.996316	0.999717	0.289184	0.706805	0.478818	2.70357	0.153604	1.3716	0	0.89579	0	1.26393	0.44339	1.16843	0.661731	0.814116	0.965862	0.726315	1.15218	0.350653
circ_31015	1.16065	0.850507	1.27806	1.8709	1.36476	0.672671	1.9498	2.33939	2.57778	1.50421	1.99547	0.755542	0.323239	1.57594	1.63586	1.24716	1.7514	2.29329	2.31741	0.980507	1.34075	2.05176	2.15508	1.024	1.54624	2.02997	1.91158	1.80565	1.02921	1.44919	0.733126	1.06034	0.706805	1.43645	1.80238	0.76802	2.19455	0.653331	1.64228	0.59449	3.06955	1.33017	4.67371	1.1344	1.95388	0.772689	2.76	2.30436	1.05196
circ_63002	0.812453	0.992258	0.745533	1.00741	0.454921	0.373706	0.467953	0.445599	0.896621	0.376052	0.532125	0.755542	1.05053	0.55158	0.545287	0.356331	0.262709	0.398833	0	0.73538	0	0.564235	0.683317	0.568889	0.309247	0.676655	1.83512	0	0.771907	0	0.59983	0.192789	0.353403	0.159606	0.225298	0.153604	0.548638	0.653331	0.89579	0.792653	0	0.147797	0.129825	0	0.48847	0.386345	0.290526	0.720114	0
circ_80085	1.10262	1.41751	0.319514	1.15132	1.21312	1.49483	1.24787	0.668398	2.35363	0.225631	1.33031	1.76293	0.565669	1.41835	0.9694	1.06899	1.05084	1.09679	0.772471	0	0.744859	2.00047	0.841006	1.25156	0.989592	2.27602	1.37634	1.20377	0.514605	2.4455	1.66619	0.867552	1.06021	1.75567	0.675893	0.921624	1.09728	1.52444	0.746492	0.59449	1.08337	1.03458	1.81755	0.661731	1.46541	1.73855	1.1621	2.59241	0.525979
circ_96029	0.870486	0.283502	0.319514	0.647618	0.379101	0.448448	0.545945	0.334199	1.79324	1.27858	1.33031	0.629618	0.565669	0.472783	0.363525	0.534497	0.17514	0.398833	1.28745	0.73538	1.34075	1.38494	0.683317	1.25156	0.494796	0.861197	1.91158	1.6719	0.643256	1.44919	0.733126	0.385579	0.235602	1.11724	0.901191	0	0	0.435554	0.149298	0.792653	0	0.295593	2.59651	0.661731	0.97694	0.386345	1.01684	0.720114	0.350653
circ_35138	8.12453	7.15844	6.28378	8.49099	5.91398	8.44576	6.78532	7.79798	13.2252	11.6576	17.6932	11.0813	6.30316	13.0015	10.1787	9.26461	10.1581	10.0705	12.1021	8.33431	4.46915	19.5943	11.2485	9.67111	10.7618	12.7334	8.64036	10.767	7.71907	9.05742	11.73	8.38634	8.12826	9.09755	10.1384	6.91218	11.7957	12.8488	6.56913	5.35041	12.0976	10.937	33.7546	10.0205	8.95528	7.53372	17.2863	8.92941	7.3637
circ_147757	0.812453	1.98452	1.06505	1.79894	1.1373	2.01801	1.71583	1.2254	4.59518	1.429	2.26153	2.26663	0.484859	2.60031	1.87821	4.09781	1.7514	2.09387	1.80243	0.980507	0.595887	3.28282	1.89226	1.82045	1.73179	1.66088	1.22341	1.07001	1.54381	2.4455	1.33296	1.92789	1.76701	2.07488	2.02768	0.460812	0.548638	0.653331	1.49298	0	3.61123	1.62576	3.37546	2.07973	1.46541	0.965862	1.45263	1.8723	0
circ_139821	0.754421	0	0.532524	0.86349	0.454921	0.373706	0.233976	0.445599	0.896621	0.225631	0.665156	0.629618	0.242429	0.393986	0.24235	0.534497	0.437849	1.09679	0	0	0.893831	1.12847	0.525629	0.682667	0.618495	0.861197	0.152927	0.200628	0.57893	0.63402	0.59983	0.289184	0.353403	0.478818	1.35179	0	0	1.30666	0.298597	0.59449	0	1.03458	1.5579	0.661731	1.95388	0.193172	0.726315	0.864137	0
circ_3582	0.98655	0.850507	0	0.57566	0.303281	0.672671	0	0.891198	0.672465	0	1.33031	0.755542	0.242429	0.709174	0.666462	0	0.437849	0.897375	1.28745	0	0	1.28235	0.998694	1.024	0.742194	1.2918	0	0.267504	0	0	0.59983	0	0	0.638424	0	0.307208	0	1.08888	0	0	0	1.33017	2.33686	0.94533	0.97694	0	1.30737	0.576091	0
circ_174837	0.522291	0.567005	0.319514	0.215872	0.227461	0.298965	0.623937	0	1.23285	0.300841	2.1285	0.629618	0.404049	0.315189	0.605875	0.356331	0.612988	0.398833	0.772471	0.980507	0.893831	0.564235	1.10382	0.568889	0.309247	0.553627	1.07049	0.668759	0.385953	0.362297	0.933069	0.867552	0.942407	0.957636	1.12649	0.153604	1.3716	0.653331	0.89579	0.990816	0.902808	0.44339	1.94738	1.03986	0.325647	1.15903	1.1621	0.864137	0.525979
circ_12757	0.406227	1.27576	0	0.719575	0.909842	0.59793	0	0.668398	0.672465	0.451262	1.59638	0.881466	0.404049	0.55158	0.848225	0.712662	0.525419	0.797666	1.28745	0.980507	0	0.512941	0.262814	0.568889	0.123699	0.738169	0.45878	0.601883	0.321628	0.271723	0.133296	0.963947	0.117801	0.319212	0.901191	0.614416	1.64591	1.52444	0.746492	0	1.26393	0.738983	1.42808	1.03986	0.97694	0.965862	1.01684	0.432068	0.175326
circ_118129	0.580324	0.921383	0.319514	0.28783	0.0758202	0.373706	0.467953	0	1.23285	0.526472	0.665156	0.629618	0.484859	0.866769	0.666462	1.42532	1.05084	0.498542	0.514981	0.980507	0.595887	1.02588	0.73588	0.682667	0.556645	0.553627	0.68817	0.668759	0	0.0905742	0.533182	0.578368	1.06021	0.638424	0.225298	0.921624	0.274319	1.30666	0.746492	0.59449	1.26393	0.88678	2.33686	0.850797	0.651293	0.579517	1.01684	0.576091	0.876631
circ_137646	0.928518	0.283502	0.426019	1.15132	0.227461	0.672671	0.311969	0.556999	1.12078	1.27858	0.931219	0.251847	0.323239	0.55158	0.363525	0.712662	0.262709	0.199417	1.80243	0.980507	0.744859	1.53882	0.946132	0.796445	1.11329	0.430599	0.91756	0.133752	0.257302	0.996316	0.733126	0.481974	0.589004	1.11724	0	0.76802	0.274319	0.217777	0.298597	0.198163	1.44449	1.18237	1.0386	1.1344	0.814116	0.386345	0.581052	0.432068	0.350653
circ_173462	0.580324	0.425254	0	0.719575	0.606562	0.672671	1.09189	0.891198	1.68116	1.27858	1.72941	0.881466	0.646478	0.945566	0.908812	0.890828	0.875698	0.797666	1.02996	0.980507	0	1.59012	0.73588	1.08089	0.989592	0.799683	0.68817	1.6719	0.771907	1.35861	1.19966	0	0.824606	0.79803	0.675893	0.921624	0	0.653331	0	1.38714	0.541685	0.44339	2.0772	0.661731	1.46541	0.579517	1.01684	0.720114	1.05196
circ_116554	3.07572	1.13401	2.02359	2.3746	0.834022	2.91491	3.74362	3.11919	4.14687	2.70757	8.24794	2.26663	1.05053	3.46708	3.3929	3.38515	3.41522	2.393	5.92228	4.16716	1.48972	4.41129	2.10251	2.73067	2.96878	2.09148	9.48146	5.41695	3.08763	2.89838	2.86585	1.15674	3.29842	3.83055	4.05536	1.53604	2.19455	2.61332	2.09018	3.56694	2.88898	2.80814	6.23161	1.89066	4.8847	5.02248	3.77684	5.61689	3.15587
circ_135951	6.03537	7.01668	6.7098	8.70686	4.47339	4.40973	7.64323	3.89899	14.3459	3.68531	15.0325	8.05912	5.57588	14.1047	8.7246	8.90828	8.14399	13.3609	8.23969	4.65741	4.61813	10.3101	6.88574	10.9796	5.9994	10.4574	15.2162	8.8945	9.84181	8.60455	9.26404	6.26566	6.95025	9.25715	10.8143	3.22568	6.85798	7.83997	7.61422	5.74673	14.4449	9.75458	7.65969	6.42825	9.60657	5.98834	4.64842	11.6658	4.90914
circ_26052	1.33474	1.48839	1.17155	2.08677	0.682382	0.672671	0.779922	0.556999	2.68986	1.20337	2.92669	1.76293	0.727288	1.57594	1.51469	2.13799	0.875698	1.89446	1.28745	0.245127	1.19177	1.89788	2.15508	2.50311	1.36069	2.15299	0.841097	2.14003	3.79521	2.53608	2.06608	1.44592	0.942407	1.11724	1.57708	0.307208	1.3716	0.435554	0.597193	0.792653	4.51404	1.92136	1.81755	0.94533	2.27953	1.15903	1.1621	2.30436	1.40261
circ_39065	1.68294	1.63014	1.17155	1.58307	0.758202	1.42008	2.57374	1.3368	1.23285	0.977735	2.1285	1.63701	0.969718	1.49715	1.75704	0	1.31355	1.99417	1.80243	0.73538	0.893831	3.23153	1.52432	2.10489	1.48439	1.53785	3.36439	2.74191	0	2.26436	1.5329	1.63871	1.06021	1.75567	1.57708	0	0	2.17777	1.34369	0.792653	2.52786	1.77356	7.14039	1.60706	1.79106	0.965862	2.46947	2.30436	1.57794
circ_147896	0.638356	0.354378	0.532524	0.503703	0.227461	0.448448	0.467953	0.445599	1.79324	0.676893	0.399094	0.377771	0.0808098	0.393986	0.4847	0.890828	0.262709	0.997083	0.514981	0.245127	0.297944	1.744	0.525629	0.455111	1.05144	0.799683	1.14695	0.936263	0.257302	0.724594	0.266591	0.385579	0.589004	0	0	0.307208	0	0.653331	0.597193	0.59449	1.26393	1.47797	0.778952	0.850797	0.814116	0	0.581052	0.576091	0.525979
circ_46190	2.72752	2.26802	1.27806	3.382	2.50207	1.94327	2.26177	2.56219	4.03479	2.10589	3.85791	3.52586	1.93944	2.60031	1.21175	1.60349	2.10167	3.09096	2.05992	1.47076	1.93663	3.59059	2.52302	3.29956	2.22658	2.46056	1.29988	4.07943	1.15786	2.08321	3.79892	2.50626	2.59162	2.5537	2.92887	1.22883	1.64591	1.95999	1.79158	1.78347	4.51404	2.06915	8.04917	3.78132	3.09364	1.93172	4.35789	4.17666	1.75326
circ_41426	0.928518	0.425254	0.319514	1.07936	0.379101	0.298965	0.467953	0.779798	0.784543	0.601683	1.19728	0.251847	0.808098	0.945566	0.908812	1.06899	1.40112	1.09679	0.514981	1.22563	1.19177	1.43623	1.36663	0.682667	0.371097	1.04574	0.841097	0	0.707581	0.63402	1.5329	0	0.353403	0.79803	0	0	0	0.435554	0.89579	0.396326	1.26393	0.88678	2.59651	0.567198	1.30259	0.579517	1.88842	1.72827	0.175326
circ_64537	2.08917	1.34664	1.38456	1.65502	1.8955	0.747413	1.55984	0.891198	1.34493	2.03068	2.79366	1.13331	1.13134	1.33955	0.787637	0.534497	1.48869	1.59533	0.514981	1.22563	0.893831	1.02588	0.683317	0.796445	0.680344	1.10725	0	0.468132	1.22219	0.543445	0.333239	0.674763	1.06021	0.478818	0.901191	0.460812	0.274319	0.653331	1.79158	0.59449	1.26393	1.03458	1.29825	1.03986	0.325647	1.15903	1.01684	1.15218	1.40261
circ_105035	0.580324	0.992258	1.06505	0.215872	0.606562	0.747413	0.545945	0.556999	0.672465	0.300841	1.06425	0	1.05053	0.55158	1.09057	0.356331	0.700558	1.99417	0.514981	0.490254	0.595887	0.564235	0.998694	1.87733	0.742194	1.35331	1.37634	0.601883	1.35084	1.35861	0.866421	0.192789	0.117801	0.957636	0.675893	1.38244	0.822957	0.653331	0.149298	1.38714	0.902808	0.738983	0.778952	1.03986	0.325647	0	0.435789	0.864137	0
circ_135015	2.84359	1.06313	0.745533	1.72698	1.21312	1.12112	1.63784	0.668398	2.91402	0.977735	1.59638	1.00739	0	1.41835	1.9388	0.890828	2.10167	1.89446	0.772471	1.22563	1.0428	2.10306	0.998694	1.82045	1.54624	2.27602	1.98805	1.33752	2.70167	1.63034	0.866421	1.54232	0.353403	0.957636	1.35179	2.30406	1.92023	1.74222	0.89579	1.58531	2.3473	1.18237	1.42808	0.850797	0.48847	0.772689	1.30737	0.720114	0
circ_59236	0.754421	0	0.639029	0.359787	0.15164	0	0.701929	0.222799	1.0087	0.376052	0.665156	0.125924	0.323239	0.55158	1.09057	0	0.350279	0.697958	0.772471	0.245127	0.446915	1.17976	0.420503	0.739556	0.432946	1.2918	0.305853	0.0668759	0.643256	0.724594	1.13301	0	0.589004	0.478818	0.675893	0.307208	0.274319	0.435554	0	0.396326	1.08337	0.295593	1.16843	0.378132	0.651293	0.579517	0	0.864137	0
circ_146779	1.45081	0.992258	0.745533	1.58307	0.985663	1.42008	1.09189	1.2254	1.23285	0.902524	3.05972	2.01478	0.565669	2.28512	1.57527	0.356331	0.875698	1.39592	1.02996	2.69639	1.0428	1.6927	1.68201	1.64978	0.989592	2.27602	3.05853	1.00314	1.02921	1.63034	1.86614	2.02429	2.23822	1.27685	1.35179	1.38244	1.09728	1.52444	0.597193	1.18898	0.722246	2.06915	6.10179	1.32346	3.09364	0.965862	1.30737	1.44023	1.05196
circ_125979	0.580324	1.06313	0.745533	0.935448	0.227461	0.672671	0.233976	0.668398	0.784543	0.451262	0.931219	0.503695	0.242429	0.787972	0.605875	0.534497	0.437849	0.797666	0	0.73538	0.297944	2.15435	0.315377	1.25156	0.556645	0.369085	0.611707	0.267504	1.02921	0.63402	0.533182	0	0.824606	0	2.25298	1.22883	0.274319	0.871108	1.04509	1.58531	0.902808	1.03458	1.0386	0.472665	0.651293	0.386345	1.88842	2.01632	0.350653
circ_94362	0.812453	0.425254	0.426019	1.43915	0.606562	0.747413	0.857914	0.222799	1.12078	0.451262	1.33031	0.503695	0.565669	0.472783	0.302937	1.42532	0.0875698	0.897375	0.514981	0.490254	0	1.02588	0.525629	0.967111	0.309247	0.492113	1.22341	0	0.836232	0.362297	0.466534	0.481974	0.353403	1.59606	1.35179	0	0.822957	0	0	0.59449	0.361123	0.738983	1.42808	1.51253	1.30259	0.386345	0.145263	0.288046	0.350653
circ_4673	2.78555	1.70101	0.745533	1.79894	1.1373	0.448448	1.79382	2.11659	1.56909	1.50421	3.85791	0.755542	0.404049	1.26075	0.72705	0.890828	1.22598	1.99417	0.772471	2.20614	0.744859	1.84659	0.73588	1.536	0.927742	3.26025	1.07049	1.60502	0.964884	1.63034	2.79921	1.25313	0.824606	1.43645	1.57708	1.22883	0.822957	1.08888	0	1.78347	0.722246	0.44339	5.32284	0.472665	1.30259	0	1.88842	1.72827	0.350653
circ_66014	1.9731	1.13401	1.49107	2.3746	1.21312	0.896895	2.80772	0.891198	3.81064	1.50421	2.92669	1.38516	2.26267	1.41835	0.787637	1.78166	1.48869	2.393	1.28745	1.71589	0.595887	1.94918	1.89226	1.87733	2.41213	3.26025	1.91158	0.936263	0.192977	2.53608	1.3996	1.92789	1.41361	1.91527	1.80238	0.614416	0.274319	2.39555	1.49298	1.58531	1.26393	1.33017	5.06319	1.1344	2.44235	1.93172	1.59789	0.864137	0.525979
circ_109072	0.290162	0.708756	0.639029	0.359787	0.303281	0.373706	0.857914	1.114	0.896621	0.300841	1.59638	0.755542	0.323239	0.787972	0.545287	0.534497	0.17514	0.299125	0.772471	0.490254	0.297944	0.718117	0.788443	0.910223	1.23699	1.35331	0.382317	0	0.321628	0.362297	0.333239	0.385579	0.353403	1.27685	0.450595	0.153604	1.09728	0.435554	0	0	0.361123	0.738983	0.778952	0.850797	0.651293	0	0.726315	0.432068	0.350653
circ_90342	2.26326	1.27576	0.852038	1.15132	0.985663	1.42008	1.09189	0.668398	1.79324	0.977735	2.79366	1.00739	0.727288	2.04873	1.87821	1.42532	2.80223	2.19358	1.54494	1.22563	0.744859	2.15435	0.893569	1.82045	0.927742	1.16877	1.68219	1.73877	1.28651	0.815168	0.799773	0.771158	0.942407	2.07488	2.02768	0.76802	2.74319	1.52444	0.447895	0.990816	2.16674	1.33017	4.80354	1.418	1.79106	0.772689	0.871578	1.15218	0.876631
circ_58092	0.464259	0.779632	0	0.791533	0.682382	1.12112	1.0139	0.556999	1.34493	0.601683	0.931219	0.755542	0.646478	0.945566	1.02999	0.712662	0.788128	1.59533	1.02996	1.22563	0.148972	1.28235	0.473066	1.024	0.556645	0.738169	1.37634	0.936263	0.257302	0.815168	0.666478	0.385579	0.353403	0.79803	0.901191	0.307208	0.822957	0.653331	0.447895	0.792653	0.541685	0.591187	3.37546	0.850797	1.62823	0	1.01684	1.29621	0.525979
circ_113426	2.03113	2.6224	0.745533	1.00741	0.834022	2.98965	0.467953	1.7824	3.4744	1.65463	1.86244	2.6444	0.969718	3.62467	0.605875	2.85065	2.62709	1.69504	2.31741	0.245127	1.34075	3.69317	2.41789	2.048	1.54624	1.2918	1.60573	2.54129	3.47358	1.17746	1.46625	0.385579	3.41623	1.11724	2.02768	0.921624	1.92023	1.52444	2.09018	2.57612	2.70842	1.62576	0.908777	3.68679	3.25647	0.386345	1.30737	4.03264	1.75326
circ_4300	2.84359	0.779632	1.27806	0.86349	0.454921	0.59793	1.24787	0.891198	1.45701	0.827314	1.59638	0.629618	0.242429	1.02436	1.69645	1.78166	1.13841	1.09679	0	0	0.446915	2.25694	1.26151	1.93422	0.989592	2.15299	0	0.668759	0.900558	1.63034	0.533182	0.385579	0.589004	0	0	0.921624	0	0	1.19439	0.198163	1.62505	1.18237	0	1.03986	0	0.579517	1.01684	0.720114	0.175326
circ_159446	6.15143	3.1894	3.30165	2.44656	3.86683	3.73706	2.49575	4.34459	3.81064	2.85799	2.79366	2.51847	3.39401	3.07309	4.11995	3.20698	2.97737	3.29037	3.86236	3.6769	1.78766	4.82164	4.20503	2.95822	3.95837	5.96687	8.71682	4.14631	1.99409	6.24962	2.73256	2.98824	3.29842	3.03252	6.30834	3.37929	3.29183	2.61332	1.64228	2.37796	7.94471	2.51254	4.41406	4.06492	1.95388	1.93172	2.61473	2.44839	3.85718
circ_69546	0.928518	0.212627	0.958543	0.719575	0.530741	1.12112	0.701929	0.556999	0.44831	0.376052	0.798188	0.251847	0.242429	1.02436	0.424112	0.712662	0.437849	0.697958	0.772471	0	0.148972	1.07718	0.578192	1.13778	0.432946	0.799683	0.535244	0.401256	0.450279	0.271723	0.533182	0.0963947	1.17801	0.638424	1.35179	0.307208	0.822957	0.871108	0	1.38714	0.541685	0.44339	1.42808	0.850797	0.48847	0.965862	0.435789	0.720114	0.350653
circ_135798	0.928518	0.567005	0.426019	0.86349	0.985663	0.373706	1.48185	0.445599	0.784543	0.977735	1.33031	0.629618	0.888908	0.866769	0.605875	0.712662	0.612988	0.498542	0.25749	1.22563	0.446915	0.974588	0.525629	1.024	0.494796	0.123028	1.14695	1.20377	0.192977	0.543445	0.733126	0.289184	0.471204	1.27685	1.12649	0.307208	0	1.30666	0.149298	0.396326	1.62505	1.47797	2.0772	0.94533	1.13976	0	0.726315	0.864137	0.175326
circ_32405	1.85704	0.779632	1.06505	1.22328	1.5164	0.896895	1.32587	1.4482	1.23285	1.12816	2.52759	2.01478	0.808098	1.49715	1.4541	2.49432	0.700558	1.29621	0.514981	2.94152	1.34075	2.616	1.26151	1.59289	0.989592	0.676655	2.82914	1.33752	1.02921	2.08321	1.73284	2.02429	1.17801	1.43645	1.57708	1.07523	0.548638	1.74222	0.447895	0	0	1.03458	5.97196	2.17426	2.27953	1.73855	1.74316	0.576091	1.40261
circ_66555	0.754421	0.283502	0.426019	0.143915	0.379101	0.224224	0.623937	0.891198	1.0087	0.526472	1.19728	1.00739	0.565669	0.787972	0.24235	0.890828	0.437849	0.299125	0.25749	0.73538	0.446915	0.461647	0.73588	0.568889	0.432946	0.30757	1.22341	0.468132	0.450279	0.905742	0.666478	1.06034	0.706805	0.159606	1.12649	0.614416	0.548638	0.217777	0.149298	0.59449	0.361123	0.738983	1.94738	0.850797	1.13976	0.386345	1.30737	0.432068	0.876631
circ_14752	1.45081	0.708756	0.958543	1.22328	1.1373	0.747413	0.857914	0.891198	1.56909	0.676893	1.33031	0.503695	1.21215	1.26075	1.21175	1.24716	0.963267	1.29621	1.02996	1.47076	0.893831	0.769411	1.10382	0.568889	0.494796	1.23028	0.764634	0.735635	0.707581	0.815168	1.06636	0.674763	0.824606	0.478818	0.225298	1.22883	0	1.08888	0.298597	0.990816	1.80562	1.47797	3.37546	0.756264	1.30259	0.965862	2.90526	1.29621	1.05196
circ_84862	4.23636	2.19714	1.59757	4.38941	1.81968	2.5412	3.27567	2.11659	7.39712	3.08362	6.25247	3.02217	2.10105	3.78226	2.96879	3.91964	2.97737	4.58658	3.08989	1.71589	1.63869	7.18117	5.25629	7.39556	3.15432	4.3675	7.56987	4.68132	4.56712	4.43814	6.93137	4.53055	2.59162	4.62858	3.83006	1.99685	4.38911	2.8311	2.23948	2.37796	4.15291	3.99051	11.9439	3.97039	6.35011	3.09076	5.95578	5.0408	2.45457
circ_116561	2.26326	3.1894	2.44961	1.8709	1.36476	3.06439	5.38146	6.46118	0.896621	5.64078	2.39456	2.26663	0.404049	1.89113	2.96879	1.42532	0.788128	1.79475	3.60487	0.73538	0.148972	0.615529	1.57689	1.536	9.40112	0.922711	1.29988	3.6113	0.450279	3.1701	0.399887	1.8315	2.35602	2.23448	0.225298	1.68964	0.274319	1.52444	0.597193	0.792653	0.180562	2.21695	0.778952	0.756264	0	0.965862	0.581052	1.72827	1.57794
circ_80107	0.406227	0.283502	0.426019	0.359787	0.530741	1.12112	1.40386	1.2254	0	0.676893	0.266063	0.251847	0.323239	0.709174	0.545287	0.890828	0.0875698	0.398833	1.54494	0	0	0.307765	1.20895	0.398222	1.73179	0.553627	0.22939	0.936263	0	0.815168	0.399887	0.674763	0.117801	0.638424	0.225298	0.921624	0	0.217777	0	0.198163	0	0.591187	0.649126	1.22893	0.325647	0	0	0	0.175326
circ_178290	1.9731	2.40977	2.2366	1.94285	2.19879	1.79379	1.71583	2.78499	4.25895	1.88026	3.59185	1.88886	1.13134	1.96993	1.87821	3.74148	1.83897	3.68921	2.83239	2.94152	1.78766	2.71859	2.36533	3.072	2.84508	3.19873	1.29988	0.936263	1.67246	2.26436	1.93279	3.08463	2.00262	1.27685	2.47827	0.921624	1.09728	1.52444	1.79158	2.17979	3.61123	1.62576	1.94738	2.07973	2.1167	3.09076	3.48631	3.31252	2.98055
circ_4754	2.78555	2.69327	3.19514	3.382	3.71519	1.86853	4.13358	2.67359	7.39712	1.88026	4.257	3.77771	3.15158	4.64903	3.33231	3.56331	2.8898	4.58658	4.89232	2.94152	1.48972	3.4367	2.94352	3.52711	1.97918	2.46056	3.82317	2.67504	3.08763	2.26436	3.53233	2.12068	2.82722	3.35173	5.18185	2.15046	1.92023	2.8311	1.49298	3.96326	2.52786	4.2861	4.28423	2.26879	4.55905	2.31807	3.63158	4.89677	2.45457
circ_96107	0.754421	0.63788	0.958543	0.28783	0.909842	0.59793	0.623937	0.222799	1.79324	0.526472	1.59638	0.881466	0.727288	0.945566	1.09057	0.712662	0.437849	0.498542	0	0.245127	0.148972	1.53882	1.26151	1.70667	1.05144	1.35331	0.611707	0.468132	0.707581	1.90206	1.59955	0.481974	0.471204	0.79803	0.450595	0.76802	0.822957	0.653331	0.597193	0.396326	1.44449	0.591187	0.778952	0.756264	1.46541	0.579517	0.581052	0.144023	0.175326
circ_61464	0.174097	1.13401	0.958543	1.00741	0	0.971636	0.311969	0.445599	0.224155	0.300841	1.46334	0.251847	0.484859	0.393986	0.908812	0.534497	0.525419	0.398833	1.28745	0.980507	0	0.666823	0.998694	1.13778	0.927742	0.492113	2.44683	0.735635	0.707581	0.362297	0.333239	0.289184	0	0.638424	0.450595	0.153604	1.92023	1.08888	0.447895	0.198163	1.62505	0.591187	0.908777	0.756264	0.651293	0.965862	0.290526	0.432068	0.525979
circ_44545	0.348194	0.496129	0.745533	0.503703	0.227461	0.0747413	0.467953	0.1114	0.672465	0.451262	0.532125	0.251847	0	0.55158	0.666462	0.178166	0.350279	0.897375	0.514981	0.980507	0.148972	0.871999	0.683317	0.398222	0.494796	0.676655	0.45878	0.401256	0.707581	0.905742	0.59983	0.385579	0.706805	0.319212	0	0.153604	0.274319	0.435554	0.447895	0	0.722246	0.591187	0.389476	0.094533	0.48847	0	0.290526	0.432068	0.175326
circ_97395	1.21868	0.425254	0.958543	2.01481	0.530741	1.12112	1.40386	1.0026	2.46571	1.12816	3.05972	1.00739	0.888908	2.28512	1.21175	1.06899	0.788128	1.89446	1.54494	0.73538	1.63869	2.10306	1.47176	1.76356	1.29884	1.41482	3.05853	2.07315	2.63735	1.81148	1.99943	1.06034	1.76701	2.7133	0.675893	0.307208	1.92023	0.871108	0.89579	0.792653	1.98618	1.47797	3.76493	1.51253	2.1167	0.772689	2.03368	1.44023	1.22728
circ_164098	0.754421	0.567005	0.639029	0.719575	0.530741	0.224224	0.311969	0.891198	0	0.451262	1.99547	0.503695	0.16162	0.472783	0.545287	0.712662	0.0875698	0.797666	0.25749	1.22563	0.297944	1.744	0.893569	1.47911	0.989592	1.10725	1.68219	1.07001	0.514605	0.63402	0.799773	0.771158	0.117801	0.957636	0	0.153604	0.274319	0	0	0	0.361123	1.18237	1.0386	0.756264	1.13976	0	1.30737	1.15218	0.876631
circ_160880	0.696389	0.425254	0.319514	0.719575	0.682382	0.373706	0.545945	0.334199	1.12078	0.376052	0.798188	0.629618	0.323239	1.02436	0.24235	1.06899	0.788128	0.59825	0.514981	0	0.297944	0.769411	0.473066	0.284445	0.494796	0.184542	1.52927	0.401256	0.257302	0.63402	0.399887	0.192789	0.706805	1.11724	0.225298	0.307208	0.822957	0	0.597193	0	0.722246	0.44339	1.29825	0.567198	1.13976	0.193172	0.871578	0.720114	0.525979
circ_45416	0.464259	0.283502	0.106505	0.57566	0.0758202	0.747413	0.779922	0.556999	1.0087	0.300841	1.72941	0.503695	0.16162	0.709174	0.666462	1.24716	0.437849	1.1965	1.54494	0.73538	0.744859	0.974588	0.630754	1.08089	1.11329	1.16877	0	0.468132	0.964884	0.543445	0.866421	0.771158	1.06021	1.11724	0.901191	1.07523	0	0	0.298597	1.58531	1.62505	1.62576	1.42808	0.472665	0.48847	0.965862	0	0.576091	0
circ_89982	0.98655	0.921383	0.852038	1.36719	0.530741	0.822154	1.55984	1.671	3.13817	0.827314	1.72941	1.88886	0.888908	1.73354	1.02999	1.24716	1.7514	2.19358	1.02996	0.980507	0.595887	2.46212	1.47176	1.30844	0.618495	1.59937	2.59975	1.40439	0.57893	2.08321	1.3996	0.867552	1.29581	0.79803	0.901191	0.614416	0	1.52444	0.298597	1.98163	1.08337	1.77356	3.63511	0.850797	2.60517	1.35221	1.30737	1.58425	0.701305
circ_84809	0.522291	0.425254	0.426019	0.359787	0.682382	0.373706	0.155984	0.668398	0.784543	0.300841	0.665156	0.503695	0.16162	0.55158	0.181762	0	0.875698	0.697958	0.25749	0	0.446915	1.23106	0.683317	0.682667	0.371097	0.861197	1.68219	0.0668759	0.321628	0.271723	1.13301	0.192789	1.06021	0.478818	0.450595	0.307208	0.274319	1.08888	0.298597	0.59449	0.902808	0.738983	0.519301	0.567198	0.97694	0.386345	1.01684	0.576091	0
circ_113706	2.26326	3.96903	1.91709	2.23068	3.33609	2.24224	2.33976	2.56219	3.36233	1.429	4.52306	3.90363	1.45458	3.70347	1.99939	1.42532	2.10167	2.99125	2.5749	1.71589	2.97944	2.71859	1.57689	2.27556	2.59768	2.64511	2.52329	2.20691	1.02921	2.89838	2.46597	1.63871	1.64921	2.87291	3.15417	3.8401	0.274319	1.30666	1.49298	1.58531	5.41685	3.10373	2.98598	2.64692	1.46541	2.1249	1.74316	2.01632	2.10392
circ_115617	1.04458	1.63014	0.532524	0.647618	0.909842	1.49483	0.545945	1.671	2.91402	1.35379	0.931219	1.76293	0.646478	1.49715	1.21175	0.712662	0.788128	1.29621	1.28745	1.22563	1.93663	1.6927	1.05126	0.853334	0.927742	1.41482	1.75866	0.869387	1.22219	1.35861	1.66619	0.578368	1.17801	0.478818	0.675893	1.22883	0	1.95999	0.89579	1.78347	1.80562	1.33017	1.42808	0.378132	0.48847	0.193172	0.435789	0.576091	0.175326
circ_89139	2.55342	1.91364	2.1301	1.72698	1.8955	1.42008	1.71583	1.114	4.93141	1.27858	3.72488	1.38516	1.21215	1.73354	1.21175	2.13799	1.48869	1.69504	1.54494	2.20614	1.63869	2.05176	2.15508	1.59289	0.742194	1.53785	1.4528	1.60502	1.02921	1.63034	1.86614	0.963947	2.59162	1.75567	2.02768	1.38244	2.74319	1.95999	0.746492	0.396326	0.722246	1.33017	3.76493	1.03986	2.44235	1.93172	2.32421	1.44023	1.57794
circ_53807	4.00423	3.04765	2.2366	4.60528	1.28894	5.15715	2.33976	2.11659	7.17296	2.63236	6.51853	2.89624	2.5051	3.46708	3.21114	4.63231	5.16662	5.78308	2.83239	3.18665	1.63869	5.1807	4.20503	9.89867	3.15432	2.15299	4.05256	2.27378	2.44437	3.44182	3.26574	3.27742	3.88743	5.90542	6.08304	1.38244	2.74319	3.48443	1.19439	1.78347	5.23628	3.69492	8.69829	5.10478	5.37317	2.31807	2.90526	3.45655	0.876631
circ_173716	0.696389	0.496129	1.59757	0.719575	0	0.59793	1.09189	0.334199	0.784543	1.429	1.33031	0.755542	0.404049	0.945566	0.605875	0.534497	0.700558	0.498542	1.02996	0.490254	0	1.02588	1.10382	1.25156	1.91733	0.430599	1.22341	0.668759	0.900558	0.815168	0.933069	0	0.942407	1.27685	1.12649	0.307208	0.274319	0.435554	0.149298	0.59449	1.26393	0.88678	0.259651	0.283599	0.651293	0.772689	0.581052	0.720114	0.175326
circ_32779	3.42391	3.54378	1.49107	1.36719	1.1373	0.672671	5.69343	1.3368	5.37972	2.03068	0.798188	1.88886	0.323239	1.57594	4.66524	2.85065	1.83897	4.98542	3.60487	0.490254	0.744859	2.46212	2.41789	1.82045	1.48439	4.92113	2.59975	0.869387	0.707581	3.80412	2.13273	1.25313	2.59162	0.638424	3.37947	1.07523	5.21206	0.435554	3.28456	1.38714	2.3473	6.20746	0.908777	1.60706	0.814116	1.54538	1.30737	1.15218	1.22728
circ_46950	2.1472	0.425254	0.21301	1.72698	0	1.04638	6.08339	2.00519	2.46571	1.05294	2.52759	2.1407	0.323239	1.26075	4.05936	3.20698	1.83897	4.48687	0	0	0.446915	3.94964	4.52041	0.967111	2.72138	4.12144	1.22341	1.07001	2.12274	4.52871	5.26517	0.578368	3.76963	2.23448	1.35179	0.76802	0.274319	0.653331	3.28456	2.17979	5.59741	3.10373	0	2.17426	0.97694	1.73855	0.581052	2.30436	0.876631
circ_13256	1.21868	0.425254	0	1.15132	0	0.59793	1.55984	0.779798	1.34493	0.977735	0.532125	1.51108	0.0808098	0.393986	2.18115	1.78166	0.700558	1.89446	1.80243	0.245127	0	2.05176	2.04995	0.398222	1.05144	1.78391	1.07049	0.468132	0.836232	2.53608	2.06608	0	1.17801	1.27685	0	0.307208	1.09728	0.653331	1.04509	1.58531	2.70842	2.66034	0.908777	1.60706	0.325647	0	0.290526	0.576091	0
circ_83437	0.696389	0.779632	0.745533	1.07936	0.606562	0.373706	0.623937	0.891198	2.12947	0	1.46334	1.00739	0.242429	1.02436	0.4847	0.712662	1.48869	1.59533	0.25749	0	0.297944	1.64141	1.78714	1.024	0.989592	0.676655	0	0.33438	0.128651	1.17746	0.799773	0.481974	0.589004	0.478818	1.12649	0	0.274319	0.435554	1.04509	0.59449	0.902808	0.44339	2.20703	0.661731	0	1.15903	0.871578	0.432068	0.350653
circ_129775	1.04458	0.354378	1.06505	1.00741	0.227461	0.59793	0.701929	0.668398	1.12078	0.752104	2.52759	0.503695	0.484859	0.866769	0.545287	1.06899	0.875698	1.09679	0.772471	1.71589	0.446915	2.00047	1.15638	1.19467	0.742194	1.66088	0.764634	1.33752	1.28651	1.17746	0.866421	1.06034	0.589004	1.11724	0.675893	0.307208	0	1.08888	0.447895	0.59449	0.902808	1.47797	2.0772	0.189066	0.651293	0.386345	0.726315	0.864137	0
circ_174895	2.78555	0.850507	1.49107	3.09417	1.28894	0.896895	3.11969	1.4482	4.81934	1.88026	1.99547	2.26663	0.888908	1.57594	1.9388	2.13799	1.31355	1.89446	2.05992	1.96101	0.744859	3.53929	2.36533	2.27556	1.36069	2.64511	3.82317	1.13689	1.73679	2.17378	4.33211	1.25313	2.00262	0.957636	3.60476	0.614416	0.822957	1.95999	1.19439	1.78347	2.16674	3.99051	2.85616	1.60706	2.768	1.35221	2.90526	1.44023	1.22728
circ_104023	1.68294	1.63014	1.06505	2.73439	1.28894	0.896895	1.63784	2.00519	2.24155	1.429	3.99094	1.13331	0.888908	2.28512	2.12056	1.60349	1.22598	1.39592	1.28745	1.47076	0.744859	2.05176	1.62945	1.99111	1.54624	3.0757	3.36439	2.14003	1.80112	2.71723	2.06608	1.06034	1.76701	1.59606	3.15417	0.921624	1.92023	1.08888	1.19439	0.792653	2.16674	1.47797	3.11581	2.36333	0.814116	2.70441	1.74316	1.72827	0.701305
circ_127236	0.98655	0.212627	0.639029	0.791533	0	0.298965	0.623937	0.445599	0.672465	0.827314	1.46334	0.377771	0.404049	0.945566	1.33292	0	0.612988	1.09679	0	0.980507	1.0428	2.20565	0.946132	1.024	0.989592	0.984226	1.14695	0.936263	0.321628	0.905742	0.666478	0.963947	0.824606	0.319212	0.450595	0.460812	1.09728	0.653331	0.298597	0.59449	0.541685	1.03458	2.72633	0.94533	1.30259	0.579517	0.726315	0.864137	0.701305
circ_113103	0.696389	0.567005	1.17155	0.86349	0.15164	0.149483	0.311969	0.222799	0.44831	0.225631	1.46334	0.755542	0.323239	0.472783	0.605875	0.178166	0.700558	0.697958	0.25749	0.490254	0.446915	0.307765	0.630754	0.284445	0.309247	0.492113	0.152927	0.0668759	0.0643256	0.362297	0.266591	0.578368	1.06021	0.159606	0.901191	0.153604	0	0	0.298597	0.396326	0.541685	0.295593	2.0772	0	0.651293	0.965862	0.871578	0.288046	0.175326
circ_42677	0.696389	0.425254	0.319514	1.43915	0.227461	1.94327	0.701929	2.22799	0	0.526472	1.72941	0.881466	0.404049	1.10316	0.908812	1.42532	1.13841	0.498542	0.25749	0.490254	0.893831	0.410353	0.893569	0.625778	0.371097	0.553627	0.994024	2.27378	0.643256	0.362297	0.866421	0	0.471204	0.319212	0	0	0	0.435554	0.149298	0.792653	0.722246	0.44339	4.93336	0.189066	0.325647	0.193172	2.17895	0.144023	1.05196
circ_43241	0.580324	1.13401	0.426019	0.28783	0.303281	1.2706	1.24787	1.5596	2.12947	1.05294	3.19275	3.02217	1.45458	0.945566	0.424112	1.06899	0.963267	1.69504	0.25749	0.490254	1.78766	1.84659	0.946132	2.33245	0.927742	1.2918	1.98805	2.94254	1.54381	1.99263	1.79949	1.34953	1.64921	1.43645	0.675893	0.307208	0.274319	2.61332	0.89579	0.59449	0.541685	0.295593	3.89476	0.756264	1.30259	0.965862	2.32421	0.720114	1.57794
circ_96504	0.522291	0.354378	0.21301	0.791533	0.454921	0.523189	0.467953	0.334199	0.672465	0.225631	1.86244	0.377771	0.888908	0.55158	0.545287	1.06899	0.612988	0.59825	0.25749	0.980507	0	0.974588	0.683317	0.512	0.371097	0.676655	1.4528	1.07001	0.836232	0.905742	0.59983	0.0963947	0.471204	0.638424	0.450595	0	0	0.653331	0.447895	0	0.180562	0	1.81755	0.567198	1.13976	0.386345	0.581052	0.288046	0.175326
circ_121531	1.21868	0.283502	0.852038	1.15132	0.985663	0.896895	0.935906	1.3368	1.34493	0.225631	2.1285	1.76293	0.484859	1.02436	1.02999	1.78166	0.875698	1.39592	1.28745	0.245127	0	1.33365	0.893569	1.30844	0.742194	2.15299	1.60573	1.40439	1.02921	1.72091	1.33296	1.15674	0.824606	1.11724	0.901191	0.460812	0	1.30666	0	1.18898	1.26393	1.33017	1.68773	0.756264	0.48847	0.193172	1.01684	1.00816	1.22728
circ_47888	1.799	1.77189	0.852038	1.00741	0.606562	1.34534	1.48185	1.5596	1.56909	0.827314	2.39456	1.13331	2.10105	3.30948	1.33292	1.95982	1.57626	1.69504	2.05992	1.47076	0.446915	0.923294	1.10382	1.87733	1.29884	1.59937	2.2939	1.20377	1.60814	1.72091	1.46625	1.15674	0.942407	1.75567	1.12649	0.614416	0	0	0.597193	0.59449	3.43067	1.92136	4.15441	2.36333	0.814116	0.579517	1.1621	2.44839	0.876631
circ_5706	0.580324	1.34664	0.958543	1.36719	1.1373	1.2706	1.0139	0.556999	0.896621	0.300841	1.19728	1.13331	0.727288	1.41835	0.545287	0	0.788128	0.697958	0.514981	0.980507	1.19177	0.769411	0.893569	1.024	0.618495	0.369085	1.4528	1.47127	0.57893	0.724594	0.399887	0	0.471204	0.478818	0.901191	0	0.274319	0.871108	0.298597	0	1.08337	0.591187	0.778952	1.1344	0.48847	0.193172	0.290526	0.720114	0.175326
circ_47198	3.36588	2.19714	1.81058	6.76401	2.12297	2.1675	3.82162	2.00519	5.4918	1.57942	6.3855	3.65179	2.58591	5.5158	1.99939	4.81047	2.80223	3.39008	3.60487	4.65741	0.893831	4.10353	3.57427	4.55111	1.91733	3.38328	5.50536	4.68132	2.5087	4.43814	5.13188	2.69905	3.29842	5.58621	3.15417	2.15046	2.19455	3.91999	1.94088	1.78347	3.97235	4.2861	9.34742	4.82118	9.44375	2.31807	3.63158	4.75275	2.98055
circ_61809	1.16065	0.992258	0.958543	1.8709	1.06148	1.12112	0.467953	1.2254	1.23285	0.676893	1.86244	1.76293	0.646478	1.73354	0.545287	1.60349	0.612988	0.697958	1.54494	0.490254	0.446915	2.00047	1.26151	1.82045	1.42254	1.10725	1.60573	0.869387	0.57893	2.08321	1.46625	0.674763	1.53141	0.478818	1.12649	0.921624	1.09728	1.52444	0.149298	0.990816	1.44449	1.33017	1.94738	1.32346	2.44235	1.15903	1.88842	1.29621	1.05196
circ_140606	1.56687	1.41751	0.958543	2.23068	0.379101	1.34534	0.545945	1.671	2.12947	1.50421	2.79366	0.503695	0.808098	1.89113	0.9694	1.60349	2.0141	0.897375	1.80243	1.71589	0.297944	2.87247	1.94483	2.56	1.48439	1.16877	1.91158	0.936263	1.92977	1.99263	1.3996	1.34953	1.29581	3.03252	1.80238	0.460812	1.64591	1.30666	0.746492	0	2.52786	2.51254	4.28423	1.03986	2.60517	1.15903	3.9221	1.15218	1.22728
circ_113071	0.174097	1.13401	0	0.86349	0.303281	0.747413	1.09189	1.0026	0.896621	0.902524	1.33031	0.881466	0.242429	0.630377	0.363525	1.06899	0.788128	1.09679	0.25749	0.490254	0.446915	1.28235	1.10382	1.25156	1.48439	0.861197	0.382317	0.468132	0.57893	0.452871	0.866421	0.192789	0.824606	0.638424	0.675893	0.460812	1.09728	1.30666	0.597193	0.59449	0.541685	0.88678	1.42808	1.22893	0.814116	0	1.30737	0.576091	0.350653
circ_106053	1.62491	0.921383	3.08864	1.15132	1.06148	1.34534	2.33976	2.33939	2.68986	0.977735	2.1285	1.76293	0.484859	3.46708	1.81762	1.60349	2.27681	2.69212	1.02996	0.73538	2.38355	1.79529	1.36663	1.13778	1.73179	0.861197	1.98805	0.936263	1.28651	2.8078	0.733126	1.44592	1.29581	1.11724	2.25298	1.07523	0.822957	0.653331	1.64228	1.78347	1.80562	1.62576	1.0386	0.756264	1.62823	1.35221	1.01684	1.00816	2.62989
circ_79258	20.4854	14.8839	15.1237	21.0835	10.6148	19.8812	22.1498	21.7229	33.0629	14.29	42.703	24.1773	12.5255	23.0088	19.5092	20.6672	20.5789	25.7247	25.4916	17.1589	13.5564	32.5205	25.9661	28.3876	21.6473	29.5268	24.7741	20.1965	13.444	22.2813	22.4603	19.8573	21.0864	29.0483	22.0792	11.6739	11.7957	23.3021	12.2425	14.4659	25.6397	29.5593	58.8109	23.3497	27.68	14.8743	25.7116	26.6442	14.2014
circ_139431	0.290162	0.283502	0.319514	0.503703	0	0.373706	0.389961	0.556999	1.56909	0.526472	1.46334	1.63701	0.16162	1.10316	0.848225	0	0.437849	0.997083	1.02996	0	0.148972	0.923294	0.525629	0.796445	0.742194	0.615141	1.07049	0.735635	0.385953	0.905742	0.999717	0.0963947	0.824606	0.79803	0.901191	0.460812	0	0.871108	0	0.396326	0.722246	0.88678	1.0386	1.03986	0.651293	0	0.726315	1.00816	0.525979
circ_89848	1.10262	1.06313	1.38456	0.791533	1.44058	0.971636	0.545945	0.556999	2.12947	1.50421	3.99094	1.25924	0.808098	1.41835	1.27234	0.534497	1.66383	1.09679	0.772471	0.245127	1.34075	1.84659	1.94483	1.30844	1.36069	1.90694	1.4528	1.27064	0.57893	4.07584	1.86614	1.34953	1.29581	0.957636	3.60476	1.22883	1.09728	1.74222	0.89579	0.198163	3.06955	2.06915	2.0772	1.32346	0.48847	2.1249	1.88842	1.15218	0.701305
circ_13782	0.812453	0.921383	1.06505	1.07936	0.454921	0.896895	0.545945	1.5596	1.90532	1.12816	2.1285	1.00739	0.969718	1.26075	0.848225	1.60349	1.05084	0.997083	1.28745	1.22563	0	2.41082	2.83839	1.36533	1.11329	0.861197	1.60573	0.936263	0.321628	2.26436	1.19966	0.481974	1.41361	1.11724	1.35179	0	1.64591	1.52444	0.746492	1.38714	2.52786	2.06915	2.72633	1.22893	0.97694	0.965862	3.05052	0	0.525979
circ_174364	1.9731	2.33889	1.06505	4.31745	1.66804	2.91491	3.35366	3.34199	3.25025	1.50421	6.65156	3.14809	2.5051	4.33384	1.39351	2.85065	4.37849	3.29037	4.11985	3.92203	4.02224	4.25741	2.99608	3.35645	2.53583	2.70662	7.11109	5.14945	1.28651	3.62297	5.39847	4.04858	3.53403	2.23448	2.25298	0.307208	1.92023	3.70221	0.89579	0.792653	2.3473	2.95593	13.8913	1.70159	4.8847	1.93172	5.81052	3.60057	2.45457
circ_96252	1.50884	1.55926	1.49107	2.3746	1.5164	2.1675	2.18378	2.00519	2.24155	2.10589	5.32125	2.77032	1.21215	3.86106	1.69645	2.67248	4.46606	2.393	3.08989	1.96101	1.0428	2.82117	2.73327	1.08089	1.91733	1.16877	3.51731	2.07315	0.57893	1.63034	1.3996	1.63871	3.29842	2.5537	2.25298	0.76802	1.92023	3.48443	1.64228	0	3.06955	3.84271	20.5124	1.98519	3.41929	2.51124	11.3305	2.30436	3.68185
circ_140240	0.522291	0.354378	0.319514	0.57566	0.379101	0.149483	0.389961	0.891198	0.896621	0.376052	1.06425	0.755542	0.646478	0.787972	0.302937	0.534497	1.40112	0.398833	0.772471	0.245127	1.34075	1.38494	0.473066	0.568889	0.309247	0.369085	0.45878	0.535007	0.192977	0.271723	0.733126	0.674763	0.706805	0.478818	1.12649	0	0	0.435554	0.447895	0.198163	1.08337	0.147797	5.32284	0.661731	0	0.386345	0.871578	1.00816	0.525979
circ_45433	1.91507	0.992258	1.59757	1.72698	0.758202	1.12112	0.935906	2.56219	3.02609	1.72984	2.1285	1.38516	0.565669	1.18196	1.57527	0.890828	0.875698	0.897375	1.28745	1.47076	1.93663	2.66729	1.05126	1.82045	2.16473	1.59937	1.68219	1.07001	0.385953	1.08689	2.19938	1.34953	2.12042	1.75567	0.901191	1.38244	1.09728	1.30666	2.09018	0	1.80562	0.88678	0.908777	0.567198	0.325647	0.579517	1.30737	1.15218	2.27924
circ_38235	0.638356	0.992258	1.27806	1.43915	0.227461	0.822154	0.701929	0.779798	1.68116	0.977735	0.665156	1.13331	0.0808098	0.472783	0.424112	0.356331	0.788128	0.797666	0	0	0.446915	1.48753	0.841006	1.536	0.742194	0.492113	1.07049	1.00314	0.707581	0.724594	0.59983	0	0.589004	0.79803	0	1.22883	0	0.435554	0.298597	0.198163	0.722246	0.738983	1.16843	0.850797	0.48847	0.386345	1.01684	0.720114	0.701305
circ_13275	1.16065	1.06313	0.852038	0.86349	0.15164	1.04638	0.623937	1.4482	1.45701	1.12816	0.532125	1.88886	0.969718	0.866769	0.666462	0	0.612988	0.897375	1.02996	0	1.34075	1.23106	0.315377	1.25156	0.804043	1.23028	0.68817	1.53815	0.707581	0.815168	0.933069	0.771158	1.17801	1.11724	0	0.153604	0	1.08888	0.447895	1.38714	1.08337	1.18237	0.259651	1.418	1.13976	1.15903	0.435789	0.576091	0.350653
circ_40187	5.33898	6.66231	4.4732	11.4412	4.17011	4.78344	5.84941	5.12439	11.0957	5.26472	16.0968	7.80727	5.57588	8.51009	5.93757	4.45414	5.69203	9.77141	3.34738	7.59893	4.7671	7.02729	5.15116	6.42845	5.13351	8.42743	13.9163	5.61758	8.16935	8.51398	10.3971	6.55484	8.59947	5.74582	4.73125	3.07208	1.92023	8.27552	2.68737	4.75592	5.23628	6.35526	22.0703	4.72665	7.16422	6.95421	4.21263	5.32884	4.55848
circ_37400	1.04458	0.283502	1.70408	0.57566	0.303281	0.448448	0.857914	0.668398	2.68986	0.451262	0.798188	0	0.565669	2.20632	0.787637	0.890828	1.22598	2.393	1.02996	0	0.744859	1.28235	0.998694	0.739556	0.989592	1.04574	2.14097	1.13689	1.35084	1.17746	1.93279	0.385579	0.471204	1.43645	1.35179	0	2.19455	0.435554	0.597193	0.59449	2.70842	3.10373	0.259651	0.567198	0.651293	0.579517	0.726315	2.01632	0.175326
circ_101795	3.36588	1.20489	2.55611	2.73439	1.1373	2.01801	3.04169	0.779798	4.37103	1.57942	2.26153	0.755542	1.05053	2.60031	2.12056	2.13799	3.41522	4.28746	1.80243	0.980507	2.23458	2.66729	2.99608	2.16178	1.36069	3.32176	2.52329	1.47127	2.44437	2.53608	1.93279	0.674763	1.29581	2.39409	1.80238	1.22883	2.74319	0	1.49298	0.59449	5.23628	1.77356	1.94738	0.756264	3.74493	1.93172	1.74316	2.30436	0.701305
circ_141311	0.638356	0.496129	0.319514	0.359787	0.15164	0.373706	0.0779922	0.222799	0.784543	1.12816	1.19728	0.755542	0.323239	0.709174	0.72705	0.178166	0.612988	0.299125	0.25749	0.490254	0.744859	0.359059	0.473066	0.796445	0.494796	1.10725	0	1.20377	0.964884	0.815168	0.733126	0.192789	0.117801	0	0.901191	0.153604	0	0	0	0.792653	0.541685	0	0.389476	0.472665	1.13976	0	0.581052	0.720114	0.525979
circ_51641	0.580324	1.06313	0.745533	0.28783	0.758202	1.2706	0.857914	0.334199	0.896621	0.225631	0.532125	0.377771	0.242429	0.472783	1.02999	0.890828	0.17514	0.897375	0.25749	0.73538	0.595887	0.410353	0.420503	0.796445	0.556645	0.861197	0.535244	0.535007	0.192977	0.271723	0.466534	0.385579	0.235602	0.79803	0.450595	0.76802	0.274319	0.435554	0.298597	0.396326	1.62505	1.03458	0.389476	0.378132	0.814116	0.193172	0.435789	0.288046	0.175326
circ_174850	8.47273	2.05539	7.98786	5.03703	2.19879	3.28862	3.35366	2.78499	9.41452	2.9332	4.92216	3.27402	3.63644	5.27941	14.4804	7.66112	5.07905	9.07346	1.28745	3.43177	1.48972	11.2847	8.46262	5.00622	3.83467	12.5489	4.43488	1.73877	7.97637	8.15168	5.26517	3.27742	3.76963	4.78818	5.85774	2.15046	3.01751	1.52444	3.13527	1.78347	6.50021	3.54712	6.23161	3.78132	6.18728	4.05662	7.11789	6.19298	1.40261
circ_111332	0.348194	0.0708756	1.38456	0.719575	0.15164	0.149483	0.545945	0.779798	1.90532	0.0752104	1.33031	0.125924	0.404049	0.945566	0.302937	0.534497	0.437849	0.997083	0	0	0.446915	1.38494	0.525629	0.967111	0.927742	0.799683	0.91756	0.200628	1.15786	1.08689	0.466534	0.481974	1.06021	0.957636	1.12649	0	0.274319	0.871108	0.298597	0	1.80562	0.88678	0.649126	1.03986	0.651293	0.193172	0.581052	1.00816	0.175326
circ_163510	0.696389	0.141751	1.06505	0.28783	0.303281	0.971636	0.779922	0	0.784543	0.752104	0.931219	0.503695	0.727288	0.945566	0.363525	0.534497	0.0875698	0.897375	0.25749	0.245127	0.297944	0.974588	1.31407	0.682667	0.618495	1.47634	2.75268	0.535007	0.57893	0.181148	0.333239	1.15674	1.41361	0.638424	1.35179	0	0.274319	2.17777	0.89579	0.990816	1.44449	1.18237	0.519301	1.32346	1.62823	0	0	3.45655	0.525979
circ_84151	1.39278	1.98452	4.79272	0.86349	2.04715	2.09276	3.11969	3.00779	5.26765	1.27858	2.26153	2.77032	2.58591	4.72783	4.96817	3.38515	2.80223	0.59825	1.28745	1.71589	1.0428	2.51341	2.36533	1.536	2.35028	2.21451	11.1637	2.80879	3.92386	4.70986	2.79921	1.44592	0.706805	1.91527	2.70357	1.22883	4.38911	1.95999	0.597193	3.56694	4.33348	0.88678	2.72633	1.70159	1.30259	0.772689	3.77684	2.30436	2.10392
circ_94853	0.812453	2.9059	1.70408	1.65502	0.758202	1.71905	2.49575	1.114	3.25025	1.80505	3.99094	1.00739	1.29296	2.8367	2.4235	2.13799	3.67793	1.69504	2.05992	1.71589	1.19177	3.38541	3.52171	4.49422	1.91733	3.99842	1.68219	2.74191	1.22219	1.08689	0.999717	1.06034	1.53141	2.23448	1.35179	0.921624	0.822957	1.95999	1.94088	1.38714	1.80562	1.92136	1.94738	2.45786	2.44235	1.35221	1.1621	2.16034	0.701305
circ_74979	0.638356	0.708756	0.319514	0.215872	0.303281	0.149483	0.545945	0.445599	0.560388	0.376052	1.06425	0	0.404049	0.787972	0.121175	0.890828	0.612988	0.897375	0	0.73538	0.446915	0.564235	0.788443	0.455111	0.432946	0.492113	0.382317	0.936263	1.35084	0.63402	1.13301	1.54232	0.471204	0.957636	0.901191	0	0	0.217777	0.149298	0.792653	0.361123	0	1.16843	0.850797	1.46541	0.386345	0.435789	0.576091	1.05196
circ_103511	1.74097	1.55926	1.06505	2.51851	0.379101	1.64431	1.63784	1.2254	1.68116	1.72984	2.26153	1.76293	1.05053	1.57594	0.908812	1.42532	0.788128	1.49562	0.772471	1.96101	1.0428	2.30823	2.89096	1.47911	2.04103	2.95268	2.44683	1.33752	0.836232	2.17378	1.5329	0.867552	1.06021	1.11724	1.80238	1.68964	0.822957	1.74222	0.89579	2.37796	1.98618	2.06915	2.33686	1.89066	1.95388	1.15903	1.74316	0.720114	1.92859
circ_126296	0.98655	0.354378	0.639029	1.22328	0.227461	0.373706	0.779922	0.556999	1.34493	1.20337	2.26153	1.00739	0.323239	1.02436	0.787637	1.06899	0.350279	0.697958	0	0.73538	0.446915	1.23106	0.893569	1.13778	0.618495	0.922711	1.52927	0.267504	0.57893	1.53976	0.733126	0.289184	0.589004	0.957636	1.57708	0.76802	0.274319	1.30666	0.447895	0.396326	0.541685	1.03458	1.68773	0.850797	1.30259	0.772689	0.871578	0.576091	0.350653
circ_24228	0.812453	0.212627	0.532524	0.86349	0	0.59793	2.18378	0.1114	0.784543	0.676893	0.798188	1.00739	0.323239	0.709174	0.424112	1.42532	0.262709	0.59825	0.772471	0.73538	0.148972	1.89788	1.26151	0.910223	0.247398	0.984226	0.841097	0.33438	0	1.63034	1.5329	1.63871	0	0.957636	1.57708	0.153604	0	0	0.447895	0	0.722246	0	0.908777	0.472665	1.13976	0.965862	0	1.00816	0.175326
circ_103891	0.98655	0.496129	1.17155	0.935448	1.28894	0.747413	0.701929	0	1.23285	0.601683	1.06425	0.629618	0.323239	0.630377	0.545287	0	0.437849	1.39592	0	0.980507	0.744859	1.17976	1.36663	1.25156	0.247398	0.861197	2.14097	1.13689	0.707581	0	0.733126	1.25313	0.589004	0	0	0.460812	0.274319	0	0.298597	0.792653	0	1.03458	1.16843	0.850797	0.162823	0	0.726315	0.288046	0.350653
circ_32512	0.928518	0.779632	1.70408	0.647618	1.06148	0.59793	0.779922	0.779798	2.24155	0.902524	2.26153	0.251847	0.646478	1.41835	0.9694	1.06899	0.525419	1.39592	0.514981	0.245127	0.148972	1.23106	1.15638	1.30844	1.11329	0.984226	1.60573	1.40439	0.964884	1.44919	1.26631	1.25313	1.06021	1.11724	0.901191	0.614416	0.274319	1.30666	0.597193	0.792653	1.44449	1.62576	1.94738	1.418	1.30259	0.193172	0.726315	1.15218	0.525979
circ_52060	0.870486	1.34664	0	0.935448	0.530741	0.523189	1.55984	0.891198	1.34493	0.752104	0.798188	0.503695	0.404049	1.02436	1.51469	0.890828	0.875698	1.69504	0	0.980507	0.446915	1.64141	0.841006	1.13778	0.556645	0.738169	1.07049	1.20377	0.836232	0.724594	1.3996	0.289184	0.706805	0.478818	1.12649	0.76802	1.3716	1.74222	0.746492	0.59449	0.361123	0.88678	1.81755	0.850797	1.30259	0	1.74316	1.15218	0.350653
circ_105236	1.68294	1.70101	0.532524	0.503703	0.303281	0.523189	0.779922	0.891198	2.57778	0.676893	1.99547	1.25924	0.727288	1.41835	1.09057	0.178166	1.05084	0.797666	0.514981	0.73538	0.446915	1.12847	1.94483	0.796445	0.618495	1.2918	1.22341	0.33438	1.35084	0.996316	0.999717	1.63871	1.29581	0.957636	0.901191	0	0.548638	1.08888	0.89579	1.18898	0.902808	0.44339	0.519301	0.378132	0.97694	0.965862	0.581052	1.00816	0.350653
circ_169197	0.754421	0.992258	0.639029	0.935448	0.758202	0	0.935906	1.671	1.12078	0.526472	1.72941	1.38516	0.404049	0.945566	1.57527	0.712662	0.612988	0.897375	0.514981	0	0.148972	0.820705	0.630754	0.739556	1.29884	1.2918	0.611707	1.40439	0.128651	0.63402	1.5329	1.06034	0.942407	0.638424	0	0.307208	0.822957	0.871108	0.447895	1.18898	0.541685	0.738983	1.68773	1.1344	0.651293	0.772689	1.30737	0.864137	0.350653
circ_90821	0.290162	0.63788	0.21301	0.719575	0.606562	0.523189	0.857914	0.1114	1.45701	0.225631	1.72941	1.25924	0.404049	1.49715	0.424112	0.712662	0.350279	0.697958	0	0	0	1.02588	0.630754	0.967111	0.680344	0.430599	0.382317	0.869387	0.707581	0.543445	0.466534	0.385579	0.589004	0.478818	0	0	0	1.30666	0.298597	0	0.541685	0.738983	1.0386	0.94533	0.814116	0.193172	0.290526	0.576091	0.701305
circ_30456	0.638356	1.27576	0.426019	0.503703	0.530741	0.523189	0.389961	0.891198	1.79324	0.300841	1.46334	0.755542	0.646478	1.33955	0.787637	1.06899	0.525419	1.69504	0.772471	0	0.744859	1.07718	0.36794	0.796445	0.680344	0.492113	0.68817	0.200628	0.385953	0.452871	0.733126	0.674763	0.824606	0.478818	0.675893	0.460812	0.274319	1.30666	1.34369	0	0.541685	0.88678	1.42808	1.1344	0.814116	1.15903	0.435789	0	0.350653
circ_3349	0.812453	1.06313	0.745533	0.719575	0.758202	1.04638	0.935906	0.556999	2.24155	1.05294	1.72941	1.76293	0.727288	0.630377	0.9694	0.712662	0.788128	1.89446	0.514981	0.490254	0.595887	1.17976	1.47176	1.64978	1.11329	1.2918	0.68817	0.668759	1.15786	1.63034	1.06636	0.578368	0.706805	2.39409	1.57708	0.153604	0.274319	0.435554	0.298597	0.396326	0.541685	1.62576	1.81755	1.79613	0.97694	1.15903	0.871578	1.8723	0.876631
circ_63468	2.26326	1.06313	1.91709	2.95026	1.81968	1.49483	3.9776	1.4482	3.13817	1.05294	3.99094	2.26663	2.34348	2.12752	3.15055	3.38515	2.71466	2.89154	2.83239	2.20614	1.48972	3.33412	3.52171	2.56	1.42254	2.52208	5.35244	1.07001	1.22219	1.35861	3.39904	1.06034	1.76701	4.94779	2.92887	1.22883	1.92023	3.48443	1.49298	2.97245	1.98618	2.66034	7.91934	1.89066	3.25647	2.89759	2.03368	2.44839	1.40261
circ_103604	1.16065	0.425254	0.21301	1.07936	0.758202	0.896895	0.935906	0.445599	3.13817	1.27858	1.99547	1.25924	0.323239	1.41835	0.908812	2.13799	1.22598	1.29621	2.5749	0.245127	0.595887	1.94918	1.10382	1.70667	0.680344	1.78391	0.764634	0.468132	0.836232	0.905742	1.06636	0.867552	2.12042	1.11724	1.12649	0.76802	1.64591	0.435554	0.746492	0	1.44449	1.77356	1.68773	0.756264	2.93082	1.15903	0.726315	2.30436	0.701305
circ_173001	1.91507	0.496129	0.319514	1.00741	0.682382	0.747413	1.09189	0.779798	1.90532	0.526472	2.26153	0.629618	0.888908	0.866769	1.27234	1.95982	1.05084	0.997083	1.80243	0	0.148972	1.84659	0.893569	1.19467	0.804043	2.64511	0.22939	0.535007	0.771907	1.17746	2.13273	1.25313	1.06021	0.478818	0.450595	0.921624	2.19455	0.871108	0.298597	0.59449	1.26393	1.47797	1.42808	0.661731	0.97694	0.386345	1.30737	0.576091	0
circ_114245	1.68294	1.27576	1.59757	1.8709	1.44058	1.12112	1.48185	1.4482	2.35363	1.429	1.46334	1.38516	1.45458	1.81233	1.33292	1.42532	1.31355	1.99417	2.31741	1.71589	2.38355	2.41082	1.36663	2.048	1.42254	2.39905	1.68219	1.00314	1.35084	1.44919	1.59955	1.54232	1.17801	1.59606	1.57708	0.76802	0.822957	2.17777	1.19439	2.57612	1.26393	1.77356	4.67371	1.418	2.60517	1.35221	2.32421	2.30436	1.57794
circ_67291	0.928518	0.850507	0.426019	1.00741	0.530741	0.59793	0.857914	0.891198	1.90532	0.902524	2.52759	1.13331	0.404049	1.33955	0.908812	1.60349	1.13841	1.29621	0.772471	1.47076	1.34075	1.53882	2.04995	1.13778	1.11329	1.35331	1.68219	0.601883	1.28651	0.724594	0.866421	1.25313	0.706805	1.11724	1.80238	1.22883	1.09728	1.74222	0.597193	1.78347	0.902808	0.295593	8.43864	0.378132	2.44235	0.579517	2.32421	1.44023	0.876631
circ_109266	0.754421	0.496129	0.532524	0	0.606562	0	0.467953	0.668398	0	0.902524	1.06425	0.755542	0.16162	0.709174	0.72705	1.42532	0.350279	1.09679	0	0.490254	0	0.923294	0.473066	0.739556	0.618495	0.676655	1.37634	1.07001	0.385953	1.08689	0.133296	0.289184	1.64921	0	0.675893	0.153604	0.822957	1.30666	0.597193	0	1.08337	0	2.33686	0.756264	0	0	1.01684	0.576091	0
circ_16173	0.638356	0.708756	0.426019	1.00741	0.379101	1.34534	0.701929	0.445599	1.0087	0.376052	2.26153	0.377771	0.323239	0.55158	0.363525	1.06899	0.525419	1.1965	0	0.73538	0.893831	1.33365	0.683317	1.536	0.371097	0.861197	0	0	0.385953	0.543445	0.933069	1.15674	0.942407	0.957636	0	0.307208	0.548638	0.435554	0	0.396326	1.44449	0.88678	2.46668	2.36333	1.46541	0	0.581052	0	0.350653
circ_6943	1.04458	1.27576	0.319514	1.00741	0.227461	0.59793	0.467953	0.668398	1.34493	0.451262	1.33031	0.377771	0.242429	1.02436	0.4847	1.42532	0.0875698	0.897375	1.54494	0.73538	0.595887	0.615529	0.525629	0.682667	1.05144	0.922711	0.611707	0.401256	0.57893	0.543445	0.533182	1.25313	1.06021	1.27685	0.675893	0.614416	0.548638	0.653331	1.04509	0.198163	1.62505	0.738983	1.5579	0.661731	1.46541	0.193172	1.01684	0.432068	0.525979
circ_98665	4.35243	0.496129	0.532524	1.15132	0.606562	0.149483	0.311969	0.334199	0.224155	2.03068	0.133031	0.377771	0.808098	0.315189	1.02999	1.06899	0.350279	0.199417	0.772471	0.490254	1.0428	0.410353	0.525629	1.99111	0.556645	0.922711	0.611707	0.869387	0.707581	0.362297	1.26631	0.289184	0.353403	0.79803	0	0.76802	0	0.435554	0	0.990816	0.902808	0.591187	0.778952	0.094533	0.48847	0.193172	1.1621	1.29621	0.350653
circ_36360	6.96389	0.708756	1.70408	2.95026	0.834022	0.523189	1.55984	1.671	2.12947	2.63236	1.06425	1.88886	3.3132	0.630377	9.02754	1.78166	0.788128	1.29621	2.83239	0	1.78766	1.89788	1.15638	1.93422	1.97918	1.2918	0.91756	1.47127	1.73679	0.996316	3.53233	0.289184	1.76701	1.75567	1.12649	0.614416	0.548638	1.52444	0.89579	2.57612	2.88898	1.77356	1.68773	0.756264	0.97694	0.965862	2.17895	1.29621	0.876631
circ_99571	15.0304	2.05539	5.64475	3.09417	3.26027	1.04638	3.19768	3.67619	5.26765	5.86641	4.78913	3.02217	4.52535	3.15189	7.39167	3.20698	3.41522	2.29329	6.43726	2.20614	2.23458	3.89835	3.41659	4.77867	3.83467	3.26025	4.05256	5.14945	3.98819	3.1701	6.26489	1.44592	5.06544	4.14976	1.80238	1.99685	1.09728	3.04888	3.43386	3.17061	6.31965	3.84271	5.32284	1.1344	3.09364	2.51124	3.9221	3.74459	2.10392
circ_52151	0.638356	0.921383	0.319514	0.86349	0.454921	0.523189	0.701929	0	0.336233	0.225631	0.532125	0.629618	0.242429	0.630377	0.181762	0.356331	0.262709	0.299125	0.514981	0.73538	0.595887	0.666823	0.210251	0.568889	0.371097	0.246056	1.37634	0.468132	0.57893	0.271723	0.666478	0.867552	0.235602	0.79803	0	0.460812	0.822957	0.217777	0.298597	0.198163	0	0	0.519301	0.850797	1.13976	0.386345	0.435789	0.288046	0.350653
circ_47220	0.638356	1.06313	0.958543	1.43915	0.606562	0.747413	0.701929	1.0026	2.35363	0.225631	1.72941	1.51108	0.646478	0.787972	0.908812	1.42532	0	0	1.02996	0	0.744859	0.769411	1.26151	1.47911	0.618495	1.53785	1.22341	1.20377	0.385953	0.996316	1.46625	0.867552	1.29581	2.07488	1.57708	0.460812	0.548638	0	0.597193	0.990816	2.16674	0.88678	2.59651	1.89066	1.62823	0	1.01684	0.720114	1.40261
circ_98333	1.39278	1.55926	0.852038	0.86349	1.28894	0.896895	1.40386	0.891198	2.46571	0.451262	2.39456	1.13331	0.404049	2.36391	1.15116	1.60349	0.963267	1.09679	1.80243	0.980507	1.34075	1.07718	1.20895	1.08089	1.48439	0.738169	2.2939	1.20377	0.771907	1.35861	1.59955	1.44592	0.942407	0.319212	0.901191	0.460812	0.548638	1.52444	0.298597	0.59449	0.541685	0.738983	5.19301	0.661731	1.13976	1.73855	1.88842	1.15218	0.701305
circ_55449	0.98655	0.63788	0.532524	0.719575	0.303281	0.373706	1.0139	0.668398	1.79324	0.526472	0.931219	0.755542	0.323239	0.709174	0.605875	0.712662	0.700558	0.997083	1.80243	0.490254	0	1.07718	1.10382	0.853334	0.371097	1.35331	1.07049	0.802511	0.707581	0.905742	0.999717	0.963947	0.706805	1.11724	0.675893	0.460812	0.548638	0.653331	0.298597	0.396326	0.722246	0	2.33686	0.283599	0.48847	1.54538	1.01684	0.720114	0
circ_170226	0.98655	0.354378	0.21301	0.791533	0	0.224224	0.701929	0.445599	1.45701	0.150421	0.665156	0.755542	0	0.55158	0.787637	0.712662	0.700558	0	0.514981	0.245127	0.446915	0.871999	0.105126	1.25156	0.123699	0.738169	0.305853	0.267504	0.57893	1.53976	0.466534	0.385579	0.353403	0.319212	0.901191	0	0.274319	0	0.89579	0.59449	0.361123	0.295593	1.0386	0.567198	0.48847	0.386345	0.581052	0.288046	0.175326
circ_68641	1.45081	0.141751	0.426019	0.57566	0.15164	0.298965	0.779922	0	1.23285	0.300841	0.399094	0.881466	0.404049	0.787972	0.605875	1.42532	0.525419	0.897375	2.05992	0	0.595887	0.615529	0.683317	1.08089	0.742194	1.04574	1.14695	0.535007	0.900558	2.4455	0.733126	0.192789	0	0.638424	0.675893	0.153604	1.64591	0.435554	0.447895	0	0.361123	0.147797	0.389476	0.189066	1.30259	0.579517	0.290526	0.720114	0.350653
circ_126157	0.870486	0.63788	0.852038	1.79894	0.379101	0.523189	1.0139	2.00519	3.58648	1.50421	1.06425	1.00739	0.888908	1.65474	1.81762	1.06899	1.57626	1.69504	0.25749	1.47076	0.893831	2.66729	2.2602	2.56	0.804043	1.2918	0.382317	0.869387	1.60814	0.905742	0.733126	0.771158	1.41361	2.23448	0.675893	0.153604	1.09728	0.653331	0.597193	0.792653	0.902808	1.03458	4.67371	0.567198	1.46541	0.386345	1.01684	1.44023	0.876631
circ_105792	0.522291	0.425254	0.21301	0.647618	0	0.224224	0	0.334199	0.896621	0	1.33031	1.13331	0.404049	0.55158	0.363525	0.890828	0.437849	0.0997083	0	0.73538	0.744859	0.564235	0.578192	1.08089	0.371097	0.369085	0	0.535007	0	0	0.866421	0.289184	1.41361	0.319212	0.450595	0	0	0.871108	0.298597	0	0.361123	1.33017	2.33686	0.189066	0.97694	0	0.726315	0	0.525979
circ_91854	1.04458	0.63788	0.106505	0.647618	0.606562	0.373706	0.467953	0.445599	1.0087	0.526472	1.06425	0.125924	0	0.787972	0.605875	0.534497	0.525419	0.498542	0.514981	0	0.893831	0.410353	0.630754	0.682667	0.927742	0.676655	1.07049	0.33438	0.836232	0.905742	0.133296	0.481974	0.235602	0.638424	0	0.460812	0	0.653331	0.298597	0.198163	0.541685	0	1.5579	0.189066	0.97694	0	0.871578	0.720114	0.701305
circ_55487	2.84359	2.19714	1.91709	3.81375	1.44058	2.1675	2.80772	1.89379	4.03479	4.73825	3.85791	3.02217	3.87887	3.93986	3.15055	2.85065	3.06494	2.59242	1.28745	3.6769	2.23458	4.97553	4.36272	4.72178	2.84508	4.18296	4.35841	1.87253	3.85953	3.44182	3.39904	2.31347	3.65183	1.59606	1.80238	1.22883	1.64591	2.8311	2.83667	1.78347	1.62505	1.18237	8.82812	2.36333	4.07058	3.28393	3.9221	3.02448	3.50653
circ_19561	0.98655	2.05539	0.532524	2.80634	0.834022	1.71905	2.0278	1.114	1.90532	1.12816	2.52759	1.13331	1.05053	2.04873	2.30232	0.890828	2.18924	2.19358	1.80243	2.45127	0.595887	2.30823	1.99739	2.10489	1.73179	1.78391	3.51731	2.60816	1.54381	2.4455	2.9325	1.06034	1.41361	2.5537	2.70357	1.07523	2.19455	1.95999	0.447895	1.78347	1.98618	1.18237	4.02458	1.60706	2.44235	0.965862	1.74316	0.864137	0.876631
circ_6483	0.754421	0.283502	0.532524	0.86349	0.15164	0.672671	0.623937	0.334199	0.784543	0.376052	1.46334	0.755542	0.323239	1.02436	0.787637	1.24716	1.7514	0.797666	0.772471	1.96101	0.595887	0.871999	0.893569	0.796445	0.742194	0.861197	0.535244	1.80565	1.15786	0.452871	0.999717	0.385579	1.41361	1.43645	1.57708	0.921624	1.09728	1.74222	0.89579	0.990816	1.44449	0.591187	2.72633	0.378132	0.48847	1.54538	1.45263	1.00816	0.876631
circ_44705	0.812453	0.708756	0.319514	0.647618	0.606562	0.523189	0.701929	0.779798	1.45701	0.752104	1.59638	0.377771	0.484859	1.49715	0.9694	0.178166	0.525419	0.59825	1.02996	1.22563	0.744859	0.923294	0.841006	0.739556	0.742194	0.861197	1.4528	0.735635	1.15786	0.543445	1.59955	0.674763	0.706805	0	0.225298	0.307208	0.822957	1.95999	0.298597	0	1.08337	0.44339	1.68773	0.850797	0.97694	0	0.290526	1.15218	0.876631
circ_78861	0.174097	0.496129	0.639029	1.15132	0.0758202	0.448448	0.857914	0.222799	1.68116	0.676893	0.665156	0.503695	0.484859	0.787972	0.72705	0.712662	1.40112	0.697958	0	0.73538	1.19177	1.17976	0.420503	0.910223	0.680344	0.369085	0	0.936263	0.514605	1.08689	1.19966	1.54232	1.06021	0.957636	0.901191	0.614416	0	0.871108	0.447895	0.198163	0.722246	0.591187	1.5579	0	0.97694	1.35221	1.30737	0.720114	1.22728
circ_136632	1.85704	0.425254	1.06505	1.51111	0.606562	0.298965	1.55984	0.445599	1.68116	1.429	3.32578	0.755542	0.888908	2.52151	0.666462	0.356331	1.31355	1.49562	0.772471	1.71589	0.595887	1.43623	1.20895	1.59289	0.618495	1.47634	3.135	1.00314	1.54381	2.89838	1.3996	0.578368	1.41361	1.27685	0	0.153604	0	1.30666	0.89579	0.990816	1.44449	2.66034	5.58249	1.22893	0.97694	0.579517	4.06736	0.864137	0.525979
circ_157952	0.290162	0.283502	0.426019	0.431745	0.303281	0.59793	0.623937	0.222799	0.336233	1.05294	0.532125	0.881466	0.646478	0.157594	0.545287	1.06899	0.17514	1.09679	1.02996	0.980507	0.595887	1.38494	0.841006	0.568889	0.247398	1.84542	1.22341	0.468132	0.643256	0.63402	0.533182	0.963947	0.706805	0.957636	1.80238	0.307208	1.3716	0.435554	0.746492	0.396326	1.08337	0.738983	0.259651	0.661731	0.651293	0.579517	2.46947	1.00816	0.350653
circ_101423	0.522291	0.779632	0.639029	0.647618	0.530741	0.971636	0.389961	0.556999	1.0087	0.752104	0.931219	0.377771	0.404049	0.472783	0.424112	0.712662	0.350279	0.697958	0.514981	0	1.34075	1.02588	0.73588	0.739556	0.680344	0.676655	0	0.601883	0	0.181148	0.466534	0.385579	0.589004	0	0.675893	0	0.822957	0.435554	0.447895	0.198163	1.44449	0.295593	2.0772	0.283599	0	1.35221	1.30737	0.432068	0.525979
circ_157525	0.98655	1.27576	0.852038	2.51851	1.28894	1.79379	1.79382	1.2254	3.4744	1.20337	3.32578	2.1407	0.969718	3.07309	2.72644	4.45414	2.97737	1.69504	3.34738	1.96101	1.78766	2.71859	3.88965	2.84445	2.96878	1.72239	1.75866	1.53815	1.22219	2.08321	2.33267	0.867552	2.94502	3.19212	3.15417	2.15046	1.92023	2.17777	1.64228	0.990816	4.33348	4.5817	7.01057	2.07973	1.95388	1.73855	3.9221	2.59241	1.57794
circ_44806	1.27671	0.283502	0.852038	1.22328	0.227461	0.448448	0.701929	0.1114	0.672465	0.376052	0.532125	0.503695	0.404049	0.472783	1.27234	1.42532	0.612988	0.897375	0.772471	0.245127	0.893831	1.07718	1.10382	0.796445	1.17514	1.16877	0.45878	0.735635	0.192977	0.362297	1.26631	0.192789	0.824606	1.11724	1.12649	0.460812	0.274319	0.653331	0.447895	0	0.902808	0.738983	0.519301	1.03986	0.814116	0.386345	1.1621	1.15218	0
circ_94781	0.580324	0.63788	0.426019	0.935448	0.303281	0.373706	1.09189	0.222799	1.45701	0.752104	1.59638	0.377771	0.16162	0.630377	0.363525	0.356331	0.437849	0.59825	0.772471	1.22563	0.446915	0.820705	0.578192	0.455111	0.742194	0.430599	1.07049	0.869387	0.514605	0.815168	0.666478	0.385579	0.824606	0	0.450595	0.460812	1.09728	1.30666	0.447895	0.990816	1.26393	0.295593	1.16843	0.378132	0.97694	0.772689	0.871578	0.720114	0.525979
circ_161338	1.68294	1.98452	1.17155	2.15873	1.81968	2.01801	1.55984	1.4482	3.02609	2.48194	2.66063	2.1407	0.727288	1.89113	2.24174	2.67248	2.27681	1.89446	2.83239	1.96101	1.34075	4.20612	1.57689	1.87733	2.59768	1.72239	4.5878	4.01256	1.60814	3.53239	2.39932	1.34953	2.47382	1.91527	1.12649	1.84325	0.822957	1.95999	1.19439	0.396326	1.98618	2.66034	6.88074	2.26879	3.09364	2.1249	1.01684	1.58425	2.98055
circ_11027	2.90162	4.39429	2.66262	2.44656	2.12297	4.18551	4.67953	2.56219	6.27634	1.72984	5.85338	5.03695	3.15158	4.25505	3.21114	4.63231	1.22598	4.38717	3.34738	3.6769	1.93663	4.15482	3.20633	3.86845	2.53583	1.41482	5.27597	4.34694	3.85953	4.70986	3.73228	2.50626	3.06282	3.83055	3.60476	2.30406	2.19455	3.26665	3.88176	2.37796	2.88898	5.32068	7.01057	5.48292	4.8847	4.05662	3.05052	3.1685	3.3312
circ_27887	2.03113	2.19714	0	2.8783	1.5164	2.91491	3.82162	2.00519	3.92271	3.08362	5.45428	3.90363	2.58591	3.86106	2.72644	4.09781	2.10167	2.49271	2.83239	3.6769	2.68149	4.05223	3.10121	2.73067	2.35028	2.70662	3.7467	3.3438	2.38005	3.44182	3.99887	2.12068	3.29842	3.67094	1.80238	1.22883	0	6.31553	2.53807	0	4.15291	2.51254	14.151	4.15945	6.35011	4.63614	5.22947	1.8723	3.3312
circ_15398	1.04458	0.921383	0	1.00741	0	0.672671	1.09189	1.2254	2.12947	0.601683	3.19275	1.00739	0.565669	0.945566	1.09057	1.24716	0.963267	0.498542	2.05992	0.980507	1.0428	1.79529	1.94483	1.19467	1.17514	0	2.52329	1.80565	1.15786	1.90206	1.3996	1.25313	1.41361	0.957636	1.80238	0.614416	0	1.30666	1.49298	0.792653	1.26393	0.738983	5.19301	1.22893	1.46541	0.965862	1.74316	2.44839	0.701305
circ_169530	0.754421	0.496129	0.426019	0.431745	0.379101	0.822154	1.16988	0	2.0174	0.977735	1.59638	0.881466	0.808098	0.55158	1.15116	1.06899	0.700558	0.59825	1.28745	0.245127	0.446915	1.33365	1.10382	0.853334	0.927742	1.10725	2.06451	0.0668759	0.128651	0.815168	0.799773	0.674763	1.06021	1.11724	0	0.307208	1.09728	0.653331	0.746492	0	1.80562	0.88678	1.5579	0.94533	0.651293	0	1.74316	0.432068	0.876631
circ_61174	0.696389	0.708756	0	0.503703	0.454921	0.448448	0.545945	0.556999	0.44831	0.601683	0.798188	1.13331	0.404049	0.393986	0.545287	0.356331	0.17514	0.199417	0.772471	0.980507	0	1.07718	0.946132	0.910223	0.432946	0.922711	0.152927	0.802511	0.128651	0	0.333239	0	0.471204	0.79803	1.12649	0.307208	0.274319	0.653331	0.447895	0	1.08337	0	1.0386	1.418	0.48847	0.579517	0.581052	1.00816	0.175326
circ_88009	1.04458	0.212627	0.745533	1.51111	0.379101	0.672671	1.0139	0.334199	1.68116	0.376052	1.06425	0.881466	0.404049	0.709174	0.302937	1.24716	0.700558	0.398833	0.772471	0.490254	0	1.79529	0.788443	1.30844	0.804043	0.430599	0.305853	0.802511	0.385953	0.905742	0.999717	1.25313	2.00262	1.11724	0.450595	0	0	0.871108	0.298597	0.198163	1.44449	1.03458	4.54389	0.567198	0.651293	0.193172	1.01684	1.29621	0
circ_99581	0.696389	0.141751	0.639029	0.503703	0.227461	0.298965	0.155984	0.668398	0.336233	0.376052	0.665156	0.629618	0	0.236391	0.363525	0.890828	0.350279	0.299125	1.02996	0.490254	0.297944	0.666823	0.578192	0.512	0.494796	0.369085	0.535244	1.07001	0.450279	1.17746	1.79949	0.578368	0.706805	0.159606	0.450595	0	0.822957	0	0.149298	0	0.722246	0.295593	0.389476	0.283599	0.651293	0.579517	0.726315	0.288046	0
circ_85496	5.80324	3.61466	3.62116	4.17354	4.62503	3.51284	3.43166	6.01558	6.94881	4.06136	5.85338	6.9258	4.04049	5.5158	3.57466	6.41396	4.72877	3.5895	3.60487	2.69639	1.0428	9.33552	4.20503	5.74578	5.19536	6.70504	7.49341	5.95196	3.47358	10.8689	4.26546	4.33776	6.00785	3.83055	8.33601	1.38244	3.29183	2.39555	2.98597	1.38714	7.94471	5.32068	4.67371	3.40319	5.86164	3.09076	4.79368	4.89677	1.75326
circ_72126	0.928518	0.354378	0.852038	0.0719575	0.834022	0.672671	0.467953	0.668398	0.784543	0.376052	1.33031	1.25924	0.323239	0.709174	1.09057	1.06899	0.700558	1.1965	1.02996	0	0.297944	1.02588	0.788443	1.024	1.11329	0.615141	0.764634	0.936263	0.900558	0.63402	0.133296	0.192789	0.589004	0.638424	0.675893	0	0	0.653331	0.746492	0.396326	0.722246	0.591187	1.16843	0.472665	1.30259	0.579517	1.45263	0.432068	0.350653
circ_99929	0.696389	1.27576	0.532524	0.647618	1.5164	1.2706	1.48185	1.114	1.68116	1.65463	1.06425	0.629618	0.404049	1.18196	1.27234	1.78166	1.66383	0.697958	1.02996	1.47076	0.744859	1.33365	1.10382	2.78756	0.804043	3.13722	1.22341	0.735635	0.385953	0.452871	1.06636	1.63871	1.29581	2.07488	1.35179	0.307208	0.548638	1.08888	0.746492	0.396326	0.902808	1.03458	1.5579	0.661731	0.814116	0.772689	1.30737	1.58425	1.22728
circ_57768	0.23213	0.921383	0	0.791533	0.682382	0.672671	0.545945	0	0.560388	0.300841	0.798188	0.377771	0.808098	0.472783	0.72705	0	0.963267	0.498542	0	0	0	0.564235	0.525629	1.59289	0.494796	1.47634	0.305853	0.668759	1.09353	0.181148	0.666478	1.15674	0.353403	0.478818	1.12649	0.307208	1.64591	0.435554	0.149298	0	0.902808	0.738983	0.649126	0.567198	0.48847	0.386345	0.145263	1.29621	0.525979
circ_27117	2.26326	2.05539	0.958543	2.59047	1.59222	1.34534	2.18378	1.671	3.25025	1.27858	5.18822	1.63701	1.6162	3.07309	2.54467	4.09781	2.62709	2.99125	1.28745	1.47076	1.19177	4.15482	2.57558	2.16178	2.10288	2.27602	5.19951	1.9394	0.514605	2.53608	3.93222	2.31347	1.41361	2.87291	1.80238	0.921624	1.3716	4.35554	1.34369	2.17979	1.98618	1.92136	12.9825	3.59226	1.79106	2.31807	3.9221	2.88046	2.10392
circ_101411	1.56687	1.55926	1.17155	1.79894	0.454921	0.523189	1.48185	0.891198	1.68116	1.27858	1.86244	1.76293	0.808098	1.65474	1.51469	2.31615	1.13841	1.59533	0.772471	0.245127	0.595887	1.17976	1.36663	1.82045	1.05144	1.23028	2.37036	0.601883	1.73679	0.905742	2.86585	0.963947	1.41361	0.478818	0.675893	0.614416	0	1.30666	0.447895	1.78347	1.44449	1.33017	1.0386	0.567198	1.13976	0.579517	0.726315	1.15218	0.876631
circ_60476	0.754421	1.06313	0	0.935448	0.454921	0.523189	1.40386	0.334199	1.23285	0.676893	1.99547	0.629618	0.484859	1.49715	0.72705	0.534497	0.350279	0.897375	0.514981	1.22563	0.595887	0.615529	0.525629	0.910223	0.618495	0.922711	1.83512	1.20377	0.643256	1.35861	0.533182	1.63871	0.824606	0.478818	0	0.921624	0	1.52444	0.447895	0	0.722246	1.03458	1.81755	0.472665	0.814116	0	1.01684	0.864137	0.525979
circ_5933	3.83014	4.18166	3.83417	3.23809	2.50207	3.36336	5.22548	3.56479	7.84543	3.45968	6.7846	3.52586	2.82834	4.01866	5.08935	5.52313	3.06494	3.78892	4.89232	4.65741	2.83046	6.25788	4.36272	3.41333	2.04103	3.56782	7.95219	4.94882	3.21628	4.70986	4.73199	4.33776	5.18324	3.35173	5.18185	2.15046	2.46887	3.70221	2.23948	4.95408	3.43067	4.5817	11.165	4.91572	6.83858	3.86345	4.79368	4.60873	4.20783
circ_152603	0.696389	0.212627	0.319514	0.28783	0.15164	0	0.623937	1.114	0.224155	0.752104	1.86244	0.755542	0.404049	0.787972	0.72705	0.890828	0.525419	0.997083	1.02996	0	0.595887	0.410353	0.315377	0.512	0.371097	0.30757	1.14695	0.200628	0.385953	1.08689	0.466534	0.578368	0.589004	0	0.675893	0	0.548638	0	0.298597	0.792653	0.902808	0.295593	0.519301	0	0	0.579517	0.290526	0.576091	0.350653
circ_36900	4.17833	3.11853	2.02359	3.81375	2.04715	4.03603	5.45945	2.78499	5.94011	3.53489	5.98641	4.2814	2.74753	6.14618	4.3623	6.41396	4.6412	3.09096	3.60487	2.45127	4.91607	7.07858	5.78192	5.68889	3.52542	4.98264	3.05853	2.07315	2.63735	3.44182	3.0658	2.21708	3.65183	2.7133	5.63244	2.45766	3.56615	5.00887	4.32965	4.55775	4.51404	4.2861	11.8141	4.82118	8.62963	2.89759	7.40841	8.06528	4.55848
circ_110013	3.07572	1.41751	2.1301	3.02222	1.5164	1.86853	4.28957	3.34199	4.14687	1.429	2.92669	1.51108	1.45458	3.23068	2.30232	6.41396	1.7514	4.88571	1.28745	0.73538	1.0428	3.94964	2.62814	7.45245	2.59768	4.7981	3.21146	2.00628	1.99409	4.98158	3.39904	0.963947	1.64921	3.67094	3.83006	1.22883	2.46887	2.61332	1.19439	1.78347	4.15291	2.36475	2.46668	1.03986	4.39623	1.73855	1.30737	4.32068	0.876631
circ_147424	0.870486	0.496129	1.17155	1.51111	0	0.373706	0.701929	0.1114	1.45701	0.451262	1.06425	0.251847	0.969718	0.393986	1.51469	2.13799	0.262709	1.29621	0	0.980507	0	1.17976	0.893569	1.42222	0.680344	1.2918	1.4528	0.133752	0.771907	0.905742	0.399887	0.481974	0.235602	0.319212	1.57708	0.153604	0.822957	1.30666	1.19439	0.396326	1.26393	1.33017	1.42808	0.472665	0.325647	0.386345	0.435789	0.720114	0
circ_103104	3.53998	3.96903	2.66262	2.8783	2.80535	2.31698	4.60154	5.12439	7.5092	6.46809	6.65156	3.65179	2.98996	4.96422	5.93757	7.48296	5.42933	4.08804	3.60487	4.90254	4.02224	6.36047	4.52041	5.80267	3.77282	3.26025	7.49341	3.3438	3.92386	4.80043	6.1316	5.10892	4.47643	3.35173	5.18185	4.30091	1.92023	4.79109	4.47895	4.75592	5.23628	4.13831	8.04917	5.67198	5.37317	4.82931	5.95578	4.60873	4.55848
circ_117358	0.580324	0.212627	0.106505	0.431745	0	0	0.623937	0	1.56909	0.902524	0.532125	0.755542	0.242429	0.630377	0.666462	0.712662	0.875698	0.398833	0.772471	1.47076	0.148972	0.718117	0.36794	1.59289	0.618495	0.984226	2.98207	0.200628	0.643256	0.63402	1.19966	0.771158	0.942407	0.638424	0.675893	0.307208	0	0.217777	0	1.18898	0.902808	0.44339	1.94738	0	0.325647	0.772689	0.581052	0.864137	0.175326
circ_25808	3.30785	0.283502	1.27806	2.15873	1.06148	1.04638	3.66563	1.0026	2.80194	1.27858	1.06425	0	1.05053	2.04873	2.18115	1.24716	2.71466	3.5895	2.31741	0.980507	0	4.00094	2.15508	2.50311	1.17514	1.2918	1.75866	1.07001	1.02921	2.98895	0.466534	0.674763	0.942407	1.91527	2.02768	1.22883	1.92023	0.871108	1.79158	0.792653	2.88898	3.10373	0.389476	0.283599	0.651293	1.54538	0.726315	3.02448	0.350653
circ_19946	0.522291	0.141751	0.426019	0.503703	0.303281	0.523189	0.857914	0.222799	1.0087	0.0752104	0.399094	0.755542	0.323239	0.55158	0.424112	0	0.350279	0.59825	0.772471	0.73538	1.0428	0.615529	0.946132	0.455111	0.927742	0.553627	0.994024	0.401256	0.192977	0.452871	0.59983	0.771158	0.471204	0.957636	0.901191	0.460812	0.548638	0.653331	0.447895	0.396326	0.722246	0.88678	0.778952	0.850797	0.814116	0.579517	0.581052	1.00816	0.350653
circ_95558	0.464259	0.567005	0.319514	0.28783	0.758202	0	0.155984	0.556999	0.896621	0.300841	1.06425	1.13331	0.404049	0.630377	0.605875	0	0.350279	0.199417	0	1.22563	0.297944	0.769411	0.788443	0.625778	0.371097	0.553627	0.45878	0.0668759	0.257302	0	0.466534	0.867552	0.589004	0.319212	0.450595	0	0	0.871108	0.447895	0.792653	0	0.88678	1.16843	0.567198	0.651293	0.193172	0.581052	0.288046	0.876631
circ_124281	1.21868	0.567005	0.639029	1.00741	0.454921	0.822154	1.0139	1.0026	1.23285	1.12816	1.46334	0.755542	0.404049	0.787972	0.9694	1.42532	0.437849	1.1965	0	0	1.19177	1.59012	1.15638	2.44622	0.494796	1.23028	0.764634	1.13689	1.54381	2.4455	1.3996	0.578368	2.23822	1.11724	1.12649	0.307208	0.274319	0	0	0.792653	1.08337	1.47797	3.76493	1.418	0.97694	0.772689	2.61473	0.576091	0.525979
circ_119280	1.33474	0.425254	1.38456	0.86349	1.5164	0.896895	1.63784	1.3368	1.68116	1.20337	1.99547	0.755542	0.727288	1.73354	2.36291	1.42532	0.788128	1.79475	0.772471	0.73538	1.19177	2.87247	1.73457	1.93422	1.48439	1.41482	1.07049	1.20377	0.450279	1.99263	3.0658	1.34953	1.06021	1.27685	0	0.153604	0.822957	0.435554	0.746492	1.38714	1.26393	1.33017	4.28423	0.472665	1.30259	0.386345	1.88842	1.15218	1.57794
circ_97154	0.406227	0.212627	0	0	0.303281	0.59793	0.779922	0.334199	0.784543	0.150421	0.931219	0.125924	0.323239	0.55158	0.545287	0	0.350279	0.797666	0.25749	0.245127	0.297944	1.07718	0.473066	1.30844	0.371097	1.78391	0	0.401256	0.385953	0.905742	0.933069	0.578368	1.06021	0	0.450595	0.460812	0.274319	0.435554	0	0	0.361123	0.591187	0.519301	0.756264	0.48847	0.772689	0.871578	0	0
circ_72888	1.39278	0.708756	1.27806	0.719575	0.682382	0.822154	1.40386	0.556999	2.46571	0.451262	1.33031	0.755542	0.484859	0.945566	0.787637	0.534497	0.700558	1.69504	2.31741	0	0.595887	1.48753	0.893569	2.16178	1.54624	0.553627	1.14695	0.869387	0.57893	1.53976	0.533182	0.578368	0.589004	1.11724	1.35179	0	0.822957	1.52444	0.746492	0.990816	2.3473	1.03458	1.16843	0.850797	0.48847	0	1.45263	0.432068	0.701305
circ_32707	0.812453	1.84277	0.106505	0.57566	1.36476	0.298965	0.311969	0.222799	2.24155	0.827314	1.99547	0.755542	0.404049	2.28512	0.787637	0	1.57626	0.797666	0.25749	0.73538	1.48972	0.564235	0.73588	1.13778	1.23699	1.47634	1.52927	2.80879	0.771907	2.53608	1.46625	0.481974	1.17801	0.319212	0.450595	0.307208	1.09728	1.95999	0.89579	0.198163	1.62505	1.03458	0.908777	1.60706	2.27953	0.772689	0.726315	0.576091	1.75326
circ_26383	3.65604	2.12627	1.81058	1.29524	2.95699	1.79379	3.50965	1.89379	4.25895	2.40673	5.45428	1.00739	2.74753	2.60031	2.24174	2.49432	2.10167	3.78892	5.14981	2.69639	2.38355	2.30823	2.89096	2.73067	2.59768	1.66088	1.60573	3.27692	2.766	3.62297	2.46597	3.08463	2.70942	4.14976	2.47827	1.99685	1.64591	3.70221	2.23948	1.58531	6.13909	4.4339	4.02458	3.40319	2.60517	1.54538	6.24631	2.16034	2.10392
circ_83123	0.696389	0.496129	0	0.143915	0.15164	0.523189	0.467953	0.334199	1.34493	0.300841	0.931219	0.503695	0.484859	0.315189	0.302937	0.534497	0.437849	1.09679	0.514981	0.490254	0.446915	1.64141	0.946132	0.910223	0.618495	0.553627	0.841097	0.735635	0.192977	0.724594	0.466534	0.578368	0.471204	0.957636	1.12649	0.460812	0.548638	0.435554	1.19439	0	1.62505	0.591187	2.20703	1.22893	0.325647	0.772689	0.435789	1.29621	0.175326
circ_12438	0.754421	0.992258	0.426019	0.935448	0.15164	0.896895	1.09189	0.668398	1.56909	0.601683	1.99547	0.881466	0.484859	1.33955	0.848225	1.24716	0.262709	2.19358	1.80243	0.980507	1.34075	2.20565	1.94483	1.08089	1.42254	1.16877	1.4528	0.601883	0.192977	2.08321	1.5329	1.25313	0.824606	2.87291	1.57708	0.153604	1.64591	1.08888	0.597193	0.990816	1.26393	1.33017	3.37546	1.60706	1.13976	0.193172	2.32421	1.29621	0.525979
circ_162449	0.696389	0.496129	0	0.647618	0.227461	0.373706	0.467953	0.668398	0.896621	0.225631	1.06425	0.503695	0.404049	1.65474	0.605875	0.534497	1.22598	0.997083	1.02996	0	0.446915	0.820705	0.262814	0.910223	0.247398	0.30757	0.535244	0	0	0.724594	1.06636	0.385579	0.471204	0	0.225298	0	0.274319	0	0.298597	0.59449	0.361123	0.44339	1.81755	0	0	0	0.726315	0.432068	0
circ_19716	0.290162	0	0.21301	0.431745	0.530741	0.59793	0.935906	0.334199	1.23285	0.752104	0	0.377771	0	0.630377	0.72705	0.534497	1.22598	0.897375	0	0.980507	0.595887	1.17976	0.630754	0.625778	0.556645	0.738169	0	0.601883	0.321628	0.724594	0.466534	0	0.353403	0.478818	1.12649	1.07523	0	1.08888	0.298597	0.990816	0.541685	0.88678	0	1.51253	1.30259	0.579517	1.01684	1.00816	0.525979
circ_14902	2.3213	0.779632	1.81058	1.22328	0.379101	0.59793	0.779922	2.00519	1.34493	1.80505	2.52759	1.88886	0	0.630377	1.63586	1.42532	0.963267	0.498542	2.5749	0.490254	1.0428	2.15435	2.41789	0.682667	1.85548	1.23028	1.98805	1.20377	0.192977	1.63034	0.866421	1.34953	2.47382	1.43645	2.47827	1.07523	0.548638	2.17777	0.746492	0.59449	1.44449	2.06915	1.68773	1.22893	1.62823	0	3.05052	0.720114	1.05196
circ_121405	0.638356	0.850507	0.745533	0.86349	0.682382	0.523189	0.857914	1.0026	1.79324	1.05294	1.06425	0.629618	0.888908	1.49715	0.666462	0.178166	0.350279	1.89446	1.02996	0.73538	0.446915	1.43623	0.998694	1.19467	1.05144	0.984226	0.994024	0.802511	0.964884	0.815168	0.799773	0.578368	1.29581	1.27685	0	0.614416	1.3716	0.871108	0.447895	0.396326	0.902808	1.18237	2.33686	0.756264	0.97694	0.965862	0.290526	1.58425	0.175326
circ_92045	6.15143	2.69327	2.44961	1.94285	0.985663	3.4381	1.71583	1.7824	3.69856	4.21178	2.92669	3.02217	0.646478	3.15189	6.42227	3.02882	6.83044	2.393	8.49718	0.490254	1.34075	6.30917	2.47045	3.12889	4.51501	6.64352	2.21744	1.47127	1.67246	3.44182	2.46597	2.89184	2.59162	1.75567	6.53363	1.84325	7.68093	2.61332	2.53807	0.990816	6.50021	1.92136	2.46668	2.83599	5.86164	0.965862	1.45263	3.02448	0.876631
circ_166057	4.35243	2.19714	2.44961	0.935448	1.1373	3.13913	1.63784	1.2254	3.4744	3.68531	1.86244	1.88886	0.565669	3.70347	5.57405	2.31615	3.85307	1.89446	4.11985	0.73538	1.19177	4.97553	2.78583	1.536	2.78323	2.15299	0.535244	0.468132	1.15786	2.62665	0.999717	1.15674	0.824606	1.75567	3.37947	1.07523	6.03502	1.95999	2.23948	1.58531	3.79179	2.21695	1.42808	2.17426	0.97694	0.579517	1.1621	1.00816	1.05196
circ_2122	1.10262	0.850507	0.426019	0.359787	0.15164	0.448448	0.233976	0.445599	1.34493	0.526472	0.532125	1.00739	0.0808098	1.26075	1.51469	1.24716	1.57626	1.29621	0.772471	0	0.595887	1.84659	0.73588	0.341333	1.23699	1.16877	0.382317	0.668759	1.09353	0.543445	0.533182	0.289184	0.589004	0	2.02768	0.153604	1.64591	0	0.597193	0.59449	0.902808	0.147797	0	0.189066	1.95388	0	0.435789	0.432068	0.701305
circ_118655	0.696389	0.354378	0	0.359787	0	0.523189	0.779922	0	1.12078	0.902524	1.46334	0.377771	0	0.55158	0.605875	0.712662	0.437849	0.797666	0	0.245127	0.595887	1.02588	0.578192	0.796445	0.185548	0.922711	0.535244	1.40439	0.321628	0.543445	0.333239	0.674763	0.706805	0	0.675893	0.153604	0.548638	0.653331	0.298597	0	0.902808	0.147797	1.42808	0.661731	0.97694	0.386345	1.1621	0	0.350653
circ_8635	0.638356	0.354378	0	0.86349	0.379101	0.523189	0.545945	0.1114	1.23285	0.451262	0.399094	0.125924	0.16162	0.236391	0.302937	1.24716	0.612988	0.59825	0.25749	0	0.148972	1.17976	0.578192	1.024	0.989592	0.492113	0.611707	1.13689	0.128651	0.362297	1.46625	0.481974	0.353403	1.59606	0.225298	0.76802	0	0.217777	0.447895	0.396326	0.722246	0.591187	3.76493	0.567198	0.97694	0	0.726315	0.576091	0
circ_163891	0.754421	0.496129	0.639029	0.86349	0.379101	0.59793	0.779922	0.891198	0.560388	0.827314	1.46334	1.25924	0.727288	1.26075	0.363525	1.24716	1.57626	0.797666	0	0.490254	0.744859	1.28235	0.946132	0.455111	0.804043	1.23028	2.37036	1.53815	0.771907	2.8078	1.3996	1.34953	0.235602	0.957636	1.35179	0	0	0.435554	0.149298	0.792653	1.44449	0.44339	1.94738	0.472665	1.13976	0	1.59789	0.432068	1.05196
circ_156321	3.13375	1.48839	1.59757	1.79894	3.71519	2.5412	3.74362	1.0026	2.80194	4.28699	5.32125	4.15548	2.02025	4.25505	3.27172	6.77029	1.7514	2.89154	2.83239	2.20614	2.23458	6.61694	4.31015	3.24267	2.78323	3.32176	6.65231	5.41695	3.21628	4.98158	6.73143	3.95218	3.41623	5.58621	3.60476	1.53604	2.46887	2.8311	1.94088	1.98163	1.80562	3.54712	20.2527	4.53759	4.07058	3.86345	6.10105	3.45655	2.80522
circ_43275	0.754421	0.212627	0.532524	0.647618	0.530741	0	0.545945	0	1.23285	0.300841	0.798188	1.00739	0.404049	0.866769	0.302937	1.60349	0.612988	1.29621	0.772471	0.73538	0.744859	0.974588	1.31407	0.568889	0.432946	0.430599	0.91756	0.535007	0.450279	0.724594	0.466534	0.385579	0.706805	0.478818	0.901191	0.307208	0.274319	0.871108	0.89579	0.792653	1.08337	0.591187	1.5579	0.756264	0.48847	0.386345	1.01684	1.00816	1.05196
circ_58901	0.638356	0.63788	0.319514	0.215872	0.682382	0.224224	0.545945	0.556999	1.34493	0.300841	0.532125	0.503695	0.484859	0.709174	0.121175	1.06899	0.612988	0.697958	1.28745	0.490254	1.0428	0.461647	0.578192	0.739556	1.17514	0.738169	1.4528	0.33438	0.514605	0.271723	0.399887	1.15674	0.824606	0.478818	0.901191	0.153604	0.548638	0.653331	0.447895	1.38714	0.902808	0.147797	1.0386	0.850797	0.48847	0	1.45263	1.00816	0.525979
circ_147964	0.928518	0.496129	1.38456	1.22328	0.379101	0.672671	1.09189	0.334199	2.35363	0.676893	1.33031	1.13331	0.242429	1.41835	0.545287	1.06899	0.612988	1.29621	1.28745	0	0	2.00047	0.157689	0.967111	0.865893	1.2918	0.841097	0.802511	0.450279	1.26804	1.86614	0.674763	1.29581	0.957636	0	0.76802	1.09728	0.217777	0.89579	0.990816	2.52786	0.44339	1.0386	0.94533	0.97694	0.386345	0.871578	0	0.350653
circ_139020	0.754421	0.708756	0.745533	0.431745	0.379101	0.672671	0.467953	0.1114	1.0087	0.601683	1.19728	0.251847	0.242429	0.472783	0.4847	0.178166	0.875698	0.498542	1.54494	0	0.297944	0.820705	0.315377	0.682667	0.865893	0.492113	0.994024	0.468132	0.321628	0.63402	0.399887	0.481974	0.824606	0.79803	1.12649	0.460812	0.274319	0.871108	0.447895	0.198163	1.44449	0.591187	1.16843	0.189066	0.651293	0.386345	0.726315	0.432068	0
circ_31774	0.696389	0.708756	0.532524	0.215872	0.0758202	0.896895	0.389961	0.445599	0.44831	0.902524	0.665156	0.629618	0	0.630377	0.4847	0.356331	0.350279	0.897375	1.28745	0	0.595887	1.02588	0.893569	0.512	0.989592	1.04574	0.91756	0.668759	0.321628	0.362297	0.999717	0.674763	0.471204	0.319212	0.225298	0.307208	1.92023	0.653331	0.447895	0.792653	0.902808	1.47797	2.0772	0.567198	1.13976	0.193172	0.581052	0.288046	1.05196
circ_32731	0.406227	0.283502	0.426019	1.15132	0.0758202	0.373706	1.32587	0.334199	1.79324	0.601683	0.665156	0.251847	0.565669	0.393986	1.09057	1.60349	0.262709	0.697958	0	0.73538	0	0.871999	1.05126	0.625778	0.309247	0.738169	0	0.267504	0.57893	0.181148	0.666478	0.289184	0.471204	0.79803	0	0.460812	1.3716	0.217777	0.746492	0	0	0.44339	2.98598	0.850797	0.814116	0	0.581052	0.720114	0.876631
circ_40894	0.754421	0.496129	0.532524	1.07936	0.303281	0.373706	0.779922	0.222799	1.23285	0.827314	1.06425	0	0.242429	0.709174	0.545287	1.78166	0.963267	0.797666	1.02996	0.73538	0	0.974588	0.998694	0.455111	0.556645	0.615141	0	1.07001	0.514605	0.271723	1.86614	0.867552	0.589004	0	0	0	0.548638	0.653331	0.298597	0.198163	0.361123	0.88678	1.5579	0	0	0.579517	1.88842	0.432068	0.175326
circ_115605	0.870486	0.354378	0.21301	1.8709	0.530741	0.747413	0.857914	0.779798	0.784543	0.601683	1.06425	0.629618	0.565669	1.02436	0.302937	0.712662	0.700558	1.09679	1.02996	1.22563	0.744859	1.33365	0.893569	1.024	0.309247	0.922711	0.611707	1.27064	0.321628	0.543445	1.79949	1.63871	0.942407	1.11724	0.901191	0.460812	0.274319	1.08888	0.149298	0.198163	0.902808	1.33017	2.0772	1.22893	2.768	0.579517	0.726315	0.576091	0.876631
circ_130351	0.23213	0.141751	0.426019	0	0.15164	0.448448	0.389961	0.334199	0.672465	0.150421	1.72941	1.25924	0.484859	0.945566	0.24235	0	0.788128	0.59825	1.28745	0.490254	0.148972	1.59012	1.47176	0.512	0.247398	0.246056	1.29988	0.668759	0	0.996316	1.66619	0.771158	1.06021	0.319212	0.450595	0.307208	0	0.653331	0.597193	0.990816	0.180562	0.44339	1.16843	0.94533	0.48847	0	1.45263	0.288046	0.876631
circ_117481	0.812453	0.425254	0.958543	0.57566	0.379101	0.971636	0.623937	0	1.0087	0.300841	0.798188	0.881466	0.484859	0.945566	0.666462	0.890828	1.13841	0.997083	1.54494	0.490254	0	1.23106	0.788443	0.796445	0.494796	0.430599	1.60573	0.33438	0	0.815168	0.666478	0.481974	0	0.79803	1.12649	0.307208	0.822957	0.653331	0.746492	0.59449	1.80562	2.06915	3.50528	0.94533	0	0.386345	2.17895	0.288046	1.05196
circ_4491	1.56687	1.98452	1.49107	1.72698	0.606562	1.2706	1.79382	0.779798	5.15557	1.27858	3.99094	1.63701	1.85863	4.09745	2.78702	3.02882	3.94064	2.29329	3.08989	1.96101	1.34075	3.4367	2.62814	3.584	0.989592	4.92113	6.42292	1.80565	1.22219	2.98895	2.19938	1.63871	0.942407	2.5537	3.15417	0.921624	1.92023	0.871108	1.79158	1.18898	1.80562	3.10373	2.59651	2.55239	0.814116	2.31807	1.74316	4.17666	1.22728
circ_61268	10.5039	6.66231	5.85776	13.8878	4.54921	11.4354	9.983	12.4768	10.087	15.4933	22.4823	16.8738	7.67693	12.9227	6.05875	14.7877	14.9744	12.3638	7.46722	8.57944	11.7688	17.9016	14.3497	18.2045	7.60749	18.2697	13.3046	16.2509	8.87693	9.87259	21.7272	18.0258	17.4345	12.4493	4.50595	2.30406	0.548638	7.62219	3.43386	4.75592	2.70842	4.13831	39.2072	6.99544	16.608	4.44296	23.9684	9.79355	13.8508
circ_63050	0.522291	0.850507	1.17155	0.86349	0.379101	0.896895	1.09189	0	1.12078	0.451262	1.72941	1.13331	0.565669	1.41835	1.15116	0.890828	0.700558	1.89446	0.514981	0.490254	0.595887	1.23106	1.73457	1.64978	0.989592	0.922711	0.841097	0.735635	0.514605	0.815168	1.06636	1.06034	0.471204	0.79803	0.675893	0.460812	0	1.30666	0.447895	0.396326	1.08337	1.33017	1.5579	1.60706	1.62823	0	0.726315	2.01632	0.525979
circ_118189	0.0580324	0.496129	0	0.57566	0.454921	0.448448	0.467953	0.334199	0.224155	1.50421	0.665156	0.377771	0.242429	0.709174	0.363525	0.712662	0.525419	0.199417	0.514981	0.245127	0.744859	1.17976	0.630754	0.341333	0.371097	0.30757	0.535244	0.601883	0.192977	0.271723	0.399887	0.867552	0.706805	0.159606	0.901191	0.153604	0.548638	1.30666	0.597193	0.792653	0.541685	0.88678	3.24563	0.283599	0.325647	0.386345	1.1621	0.576091	0.350653
circ_90653	1.33474	0.354378	0.745533	1.43915	0.606562	0.747413	1.32587	0.334199	2.91402	0.977735	1.46334	1.25924	0.808098	1.18196	1.02999	1.42532	0.788128	1.09679	1.54494	0.490254	0.595887	1.79529	1.26151	1.30844	0.618495	1.16877	0.535244	1.00314	0.385953	0.543445	1.5329	1.15674	1.53141	1.91527	1.12649	0.153604	1.64591	1.52444	0.746492	0.990816	2.88898	1.33017	2.20703	1.79613	1.95388	0.579517	1.45263	1.8723	1.40261
circ_100350	1.45081	0.779632	1.06505	1.43915	1.06148	1.34534	0.857914	1.0026	3.58648	2.70757	3.32578	2.1407	1.69701	3.78226	1.69645	2.49432	0.875698	1.49562	2.31741	1.71589	1.0428	2.82117	2.68071	3.29956	1.17514	1.90694	2.82914	1.6719	1.09353	2.26436	2.73256	2.12068	2.12042	2.23448	1.80238	0.614416	0.822957	2.8311	1.19439	2.37796	3.06955	1.47797	2.72633	2.07973	4.07058	1.93172	2.03368	2.30436	1.22728
circ_139556	4.17833	1.98452	2.34311	4.24549	2.80535	2.84017	2.49575	1.4482	5.60388	3.38447	7.71582	3.77771	2.82834	6.14618	4.42289	4.27597	3.59036	6.48104	6.17977	3.43177	2.38355	5.1807	3.99478	4.32356	3.09247	4.30599	6.65231	2.74191	2.31572	4.43814	3.79892	2.79545	2.94502	4.14976	5.85774	2.61127	3.84047	4.57332	2.98597	1.98163	4.33348	6.35526	5.32284	4.34852	4.07058	1.93172	3.34105	5.32884	1.75326
circ_71383	1.62491	0.850507	0.532524	1.79894	0.682382	0.59793	1.55984	2.11659	2.12947	0.676893	3.72488	2.01478	0.646478	2.44271	1.51469	1.06899	2.18924	0.897375	1.02996	0.73538	1.34075	1.6927	1.62945	0.853334	0.742194	1.78391	1.07049	2.60816	1.22219	1.90206	1.33296	0.771158	1.76701	1.11724	1.35179	0.460812	1.09728	0.653331	1.94088	0.396326	2.3473	1.62576	3.24563	1.1344	0.97694	0.965862	1.30737	2.73643	0.876631
circ_94007	3.13375	1.63014	2.44961	3.02222	1.44058	2.1675	3.50965	2.11659	4.25895	2.48194	4.52306	2.01478	1.85863	3.23068	2.12056	2.13799	1.66383	3.19067	3.60487	2.45127	1.0428	3.59059	2.04995	2.56	2.47398	2.52208	2.2939	2.34066	1.60814	1.44919	2.79921	1.54232	1.53141	2.7133	2.02768	1.84325	2.19455	4.35554	3.88176	0.59449	4.15291	3.25153	5.19301	3.30866	4.8847	2.1249	3.63158	1.8723	1.40261
circ_109832	6.32553	3.1894	3.62116	6.2603	2.95699	5.08241	6.39536	3.45339	8.40582	4.73825	7.71582	3.14809	2.82834	5.5158	3.69584	4.63231	4.6412	5.9825	4.89232	2.94152	3.12841	8.51482	3.99478	5.68889	3.89652	7.44321	5.50536	2.67504	2.89465	5.16273	4.39875	5.68729	3.29842	5.90542	2.70357	1.99685	4.38911	6.09775	4.47895	1.58531	6.50021	7.09424	11.6843	6.42825	6.83858	3.67028	5.52	5.90493	2.27924
circ_8354	0.928518	1.20489	0.639029	0.719575	0.606562	0.747413	1.32587	0.556999	1.23285	0.752104	2.1285	1.38516	0.565669	0.945566	0.908812	0.534497	1.31355	0.797666	0	0.490254	0	0.615529	0.788443	0.568889	0.865893	0.676655	1.98805	0.668759	0.643256	0.452871	1.06636	0.481974	1.17801	0.957636	0.225298	0	0.548638	0.653331	0.597193	0.990816	0.722246	0.44339	1.94738	0.661731	0.48847	0	1.1621	0.288046	0.701305
circ_114142	0.522291	0.496129	0.21301	1.07936	0.606562	0.448448	0.623937	0.779798	1.23285	0.601683	1.19728	1.13331	0.404049	0.393986	0.363525	0.534497	0.437849	0.697958	0	0.73538	0	0.769411	0.210251	1.024	0.309247	0.922711	0.22939	0.802511	1.02921	0.543445	0.733126	1.34953	0	1.27685	0.675893	0.307208	0.548638	1.30666	0.447895	0.396326	1.26393	0.44339	2.20703	0.756264	0.97694	0.579517	0.581052	0.432068	0.876631
circ_103026	0.812453	0.425254	1.59757	2.95026	0.682382	1.49483	1.16988	1.4482	1.34493	1.27858	2.79366	1.51108	1.29296	1.65474	0.848225	3.02882	0.788128	2.19358	0.514981	0.490254	1.0428	1.79529	1.78714	1.93422	1.48439	1.23028	2.14097	2.87566	0.964884	1.35861	2.39932	2.98824	0.824606	0.957636	1.35179	0	0	1.52444	0.746492	0	0.541685	0.738983	5.71231	1.1344	1.13976	1.35221	1.88842	1.00816	1.05196
circ_135597	0.580324	1.06313	0.639029	1.07936	0.530741	0.298965	1.16988	0.334199	1.56909	0.451262	0.798188	0.629618	0.16162	1.02436	0.424112	0.712662	0.875698	0.498542	0.772471	0.980507	0.744859	0.564235	0.630754	0.796445	0.309247	0.430599	1.75866	0.401256	0	0.724594	1.06636	0.578368	0.706805	0.957636	0.450595	0.153604	0	0.217777	0	0.59449	0.902808	0.147797	1.16843	0.567198	0.651293	0.386345	0.435789	0.720114	0.350653
circ_161544	0.98655	0.496129	0.319514	0.719575	0.15164	0.672671	1.16988	0.445599	1.0087	0.601683	0.532125	0.251847	0.323239	0.630377	0.363525	0	0.350279	1.1965	0.772471	0	0	1.23106	1.36663	0.910223	0.865893	1.35331	1.4528	0.33438	0.643256	0	0.999717	0.963947	0.353403	0.478818	0	0.460812	0	0.653331	0.447895	0.396326	1.62505	1.33017	1.16843	0.378132	0.97694	0	0.581052	0.576091	0.350653
circ_94141	7.19601	8.64682	4.04718	7.19575	5.83815	7.54887	7.56524	6.57258	12.6648	5.86641	11.5737	9.94797	5.49507	9.53446	7.14932	5.1668	7.18072	5.9825	9.26966	5.88304	4.61813	10.7205	5.9396	8.36267	5.07166	8.24289	12.8458	8.02511	3.92386	8.7857	9.39734	8.09716	8.95287	10.0552	6.75893	8.14101	7.95525	10.2355	6.12123	4.35959	10.4726	10.3458	30.3791	6.99544	9.44375	6.37469	11.1853	9.36148	7.53903
circ_2690	0.696389	0.212627	0.21301	0.86349	0.379101	0.672671	1.71583	0.445599	0.672465	0.601683	1.06425	0.251847	0.484859	0.709174	0.666462	0.890828	0.437849	0.897375	0.25749	0.490254	0	1.6927	0.36794	1.19467	0.432946	0.676655	0.764634	1.07001	1.15786	1.72091	1.13301	0.963947	0.471204	0.638424	0.675893	0	0.548638	0.871108	0.298597	0	0.541685	1.03458	1.68773	0.661731	0.97694	0.386345	1.1621	0.144023	0.525979
circ_152053	0.406227	0.63788	0.426019	0.359787	0.227461	0.298965	0.467953	0.445599	0.560388	0.376052	1.06425	0.251847	0.323239	0.393986	0.4847	0	0.350279	0.797666	0.514981	0	0.595887	0.718117	0.262814	0.341333	0.309247	0.246056	0.45878	1.27064	0.771907	0.271723	0.466534	0.385579	0.706805	0.319212	0.450595	0	0.274319	0.653331	0.746492	0.990816	0.180562	0.295593	1.94738	0.283599	0.325647	0.965862	0.871578	0.864137	0
circ_118917	2.37933	1.20489	1.49107	1.51111	1.36476	2.01801	1.55984	0.891198	3.13817	1.05294	2.39456	2.51847	1.29296	3.15189	2.24174	1.42532	1.7514	2.09387	2.5749	1.47076	1.19177	4.87294	2.2602	2.56	2.72138	2.33754	2.37036	6.62072	1.92977	1.26804	2.06608	1.44592	1.17801	2.5537	3.60476	0.921624	1.92023	1.95999	1.34369	1.18898	3.25011	2.95593	6.10179	1.98519	3.74493	0.965862	2.03368	2.73643	1.05196
circ_86715	0.464259	0.496129	0.106505	0.503703	0.0758202	1.2706	0.389961	0.222799	0.560388	0.526472	1.06425	0.881466	0.242429	0.945566	0.363525	1.42532	1.05084	0.897375	1.02996	0.980507	0	1.38494	1.73457	1.30844	0.680344	0.676655	1.60573	0.668759	0.321628	0.271723	0.59983	0.771158	1.06021	0.957636	0.901191	0	0.274319	0.217777	0.447895	1.38714	0	1.18237	4.02458	0.94533	0.651293	0.965862	1.01684	2.01632	0.175326
circ_13939	0.348194	0.425254	0.106505	0.359787	1.59222	1.04638	0.0779922	0.779798	1.0087	0.225631	0	0.377771	0.16162	0.0787972	0.0605875	0.356331	0.0875698	0.299125	1.02996	0.490254	2.08561	0.410353	0.420503	0.170667	0.309247	3.75236	0.382317	0.133752	0.128651	0.905742	0.666478	0.0963947	0.589004	0	0	2.45766	0	0	0.149298	0	0.180562	0.147797	0	1.22893	0.814116	0.193172	0.581052	0.288046	0.350653
circ_103534	0.754421	0.708756	0.426019	0.28783	0.379101	0.149483	0.389961	0.556999	1.12078	0.827314	0.931219	0.629618	0.323239	0.236391	0.605875	0.356331	0.612988	0.59825	0.514981	0.73538	0.446915	1.23106	0.473066	0.625778	0.804043	0.984226	1.07049	0.468132	0.450279	0.724594	0.533182	0	1.17801	0.478818	0.450595	0.614416	0	0.871108	0.89579	0	0.722246	1.33017	0.908777	0.850797	0.814116	0.965862	0.581052	0.720114	1.05196
circ_131615	0.812453	0.354378	0	0.935448	0	0	0	0	0	0.300841	2.52759	0.881466	0	1.02436	0.4847	0	1.31355	0.498542	0	0	0	0.769411	0.315377	1.024	0.494796	0	0	0	0	0.362297	2.13273	0	1.06021	0.957636	0	0	0	0	0.89579	0	0	0.738983	2.72633	0	0.325647	0.772689	0.290526	1.15218	0
circ_32005	1.16065	0.567005	0.532524	0.431745	0.606562	0.672671	0.935906	1.114	3.02609	0.977735	0.665156	1.00739	1.21215	0.787972	0.9694	1.60349	0.612988	1.29621	1.54494	0.73538	0.893831	2.25694	0.998694	1.30844	0.865893	1.84542	3.36439	1.60502	0.836232	1.35861	1.3996	1.25313	1.41361	1.59606	1.35179	1.07523	2.46887	0.871108	0.298597	0.990816	1.80562	0	2.0772	0.94533	0.814116	0.772689	1.45263	1.29621	0.525979
circ_3155	0.638356	0.496129	0.319514	1.22328	0.530741	0.896895	0.155984	0.891198	0.672465	1.27858	0.931219	0.755542	0.484859	0.945566	0.4847	1.60349	0.525419	0.59825	0.772471	0.980507	0.297944	1.23106	0.893569	1.19467	0.989592	0.738169	0.382317	0.601883	0.514605	0.452871	2.13273	1.44592	0.706805	0.319212	0	0.921624	0	0.653331	0	0.59449	0.902808	0.738983	1.29825	0.283599	1.13976	0.386345	1.30737	0.288046	0.525979
circ_66845	0.522291	0.496129	0.319514	0.503703	0.15164	0.298965	0.311969	0	0.896621	0.451262	2.52759	0.251847	0.484859	1.33955	0.424112	0	0.262709	0.498542	0.772471	0	1.0428	0.307765	0.893569	0.398222	0.865893	1.10725	0.22939	0.869387	0.643256	1.26804	0.59983	0.578368	0.942407	0.478818	1.12649	0.460812	0.274319	1.95999	0	0.59449	1.62505	0.295593	1.16843	0.378132	1.13976	0	0	0.288046	0.175326
circ_106544	0.23213	0.850507	0.106505	0.719575	0.758202	0.971636	0.701929	1.0026	1.23285	1.05294	0.399094	0.881466	0.404049	1.33955	1.33292	0.712662	0.350279	0.498542	1.28745	0	0.744859	0.871999	0.525629	1.024	0.804043	1.10725	0.764634	0.267504	0.643256	1.08689	0.466534	0.481974	0.471204	0.319212	0.450595	0.921624	0.548638	0.217777	0.89579	0.990816	1.98618	0.738983	1.16843	1.03986	0.325647	0	1.59789	0.576091	1.05196
circ_135763	0.464259	0.354378	0	0.57566	0.227461	0.59793	0.311969	0.779798	1.23285	0.526472	1.46334	0	0	1.26075	0.24235	0.890828	0.350279	0.797666	1.02996	0.73538	0.446915	0.718117	0	0.113778	0.185548	0.984226	1.29988	0.601883	0	0.63402	0.333239	1.15674	0.117801	0.478818	0.225298	0	0.548638	1.95999	0.447895	0	0.541685	1.03458	0.519301	0.567198	0.651293	0.386345	1.1621	0.432068	0
circ_59560	2.1472	0.567005	0.745533	0.935448	0.909842	1.49483	1.48185	1.2254	2.35363	1.05294	1.99547	0.881466	0.646478	1.81233	1.81762	1.24716	1.48869	0.997083	1.02996	0	0	2.15435	2.20764	2.048	2.84508	2.82965	0.382317	1.80565	1.09353	1.63034	1.33296	1.63871	1.41361	0.79803	1.35179	0.153604	0.274319	1.30666	0.89579	0.990816	1.62505	1.77356	0	1.32346	1.46541	0	1.1621	0.864137	0.876631
circ_18032	0.348194	0.567005	0.639029	0.86349	0	0.523189	0.389961	0	1.23285	0.902524	1.72941	0.251847	0.323239	0.866769	0.666462	0.890828	0.700558	0.697958	1.28745	0.245127	1.19177	1.12847	0.841006	0.682667	0.247398	0.922711	1.91158	1.00314	0.643256	0.724594	1.3996	0.578368	1.41361	0.638424	0.450595	0.153604	0	0	0.447895	0.198163	0.902808	0.738983	3.50528	0.756264	1.95388	0.579517	3.05052	1.00816	0
circ_32505	0.406227	0.212627	0.319514	0.86349	0.454921	0.59793	0.545945	0.222799	1.34493	0.300841	0.665156	0.755542	0.16162	1.10316	0.908812	1.60349	0.875698	0.498542	0.772471	0.245127	0.595887	0.718117	0.420503	0.625778	0.494796	0.799683	0.764634	0.33438	0.707581	0.362297	0.733126	0.674763	0.706805	0.957636	0.225298	0.460812	0.822957	0.653331	0.89579	0.792653	1.08337	0	0.519301	0.472665	0.97694	0.193172	0.435789	1.15218	0.350653
circ_144518	0.98655	0.212627	0.319514	0.791533	0.15164	0.672671	0.701929	0.445599	1.12078	0.451262	1.19728	0.755542	0.242429	0.709174	0.787637	0.890828	0.437849	1.1965	0.772471	0.73538	0.744859	1.02588	0.946132	1.024	1.17514	1.04574	0.994024	1.07001	0.771907	0.271723	0.399887	0.385579	0.706805	0.478818	0.450595	0.614416	0	0.217777	0.447895	0.59449	1.08337	1.62576	1.81755	0.283599	0	0.965862	0.871578	1.00816	0.350653
circ_161140	2.26326	1.77189	2.2366	2.80634	0.909842	2.01801	2.9637	1.671	4.4831	2.70757	3.32578	3.90363	2.18186	3.38828	1.33292	3.02882	3.94064	2.99125	3.86236	1.71589	3.12841	3.59059	3.41659	4.38045	3.52542	2.39905	4.5878	2.87566	3.34493	1.99263	4.26546	2.69905	4.82984	3.67094	2.92887	1.53604	2.74319	5.00887	2.23948	0.792653	3.06955	4.4339	9.47725	2.74146	4.8847	1.93172	4.21263	4.03264	1.92859
circ_73639	0.464259	0.63788	0.852038	0.86349	0.606562	0.59793	1.0139	1.5596	3.69856	0.601683	1.72941	1.63701	1.37377	1.18196	1.69645	1.06899	1.05084	0.897375	0.514981	1.47076	0.446915	2.35953	0.946132	1.30844	1.48439	1.04574	1.75866	1.53815	0.385953	0.452871	1.26631	1.15674	2.35602	2.07488	1.57708	1.07523	0.548638	1.08888	1.04509	1.18898	4.15291	1.03458	2.98598	1.60706	0.814116	0	2.17895	1.72827	1.57794
circ_61471	0.870486	0.141751	0	0.359787	0.606562	0.373706	0.935906	0.334199	1.45701	0.451262	1.46334	0.629618	0.404049	0.866769	0.666462	1.24716	0.437849	0.0997083	0	0	0.595887	0.666823	1.05126	0.739556	0.432946	0.676655	0.305853	0.33438	0.192977	0.271723	0.533182	0.674763	0.353403	0.478818	0.675893	0.614416	0.274319	1.30666	0.298597	0.396326	1.26393	1.47797	1.81755	0.756264	0.48847	0.386345	1.59789	0	0.876631
circ_74550	0.98655	0.496129	0.426019	0.57566	0.985663	0.59793	0.467953	0.334199	1.12078	0.752104	0.665156	1.51108	0.0808098	0.55158	0.545287	0.356331	0.875698	0.398833	0.514981	0.490254	0.744859	1.28235	0.630754	1.19467	0.432946	0.799683	1.14695	0.601883	1.02921	0.271723	1.46625	1.06034	0.353403	0	1.35179	0.460812	0.548638	0.435554	0.447895	0.59449	1.26393	1.62576	2.98598	0.661731	1.13976	0.386345	0.581052	0.288046	0.525979
circ_104723	0.290162	0.779632	0.426019	0.503703	0.530741	0.523189	0.701929	0	0.672465	0.676893	0.798188	1.00739	0.565669	1.10316	0.424112	1.06899	0.437849	1.29621	0.514981	0.980507	0.297944	1.02588	0.893569	1.024	0.556645	0.615141	1.83512	1.13689	0.450279	1.53976	1.33296	1.34953	1.53141	0.79803	0.675893	1.38244	0.548638	0	0.597193	0.990816	0	0.738983	1.68773	0.189066	0	0.193172	0.581052	0.432068	0.525979
circ_66668	0.696389	0.850507	0.639029	0.215872	2.95699	0.373706	0.857914	0.556999	1.0087	0.300841	1.06425	0.881466	0.565669	0.393986	0.848225	0.178166	0.700558	0.797666	0	0	0.595887	0.769411	0.73588	0.625778	0.989592	0.676655	0.611707	0.668759	0.192977	0.996316	0.533182	0	0.471204	0.79803	0.450595	0.614416	0	0	0	0.198163	0.902808	0.44339	0.908777	0	0.651293	0.386345	0.581052	0.144023	0.350653
circ_92226	1.21868	0.425254	1.27806	0.719575	0.15164	0.523189	1.16988	0.445599	2.57778	0.601683	0.931219	1.00739	0.404049	1.57594	1.39351	0.534497	2.45195	1.79475	1.28745	0.245127	0.744859	1.02588	1.15638	1.19467	1.54624	2.15299	0.535244	1.47127	0.836232	2.26436	0.533182	1.7351	0.235602	1.75567	0.901191	0	2.46887	1.30666	0.89579	0.990816	1.80562	3.54712	0.649126	0.756264	0	0.772689	1.30737	3.1685	0.525979
circ_94277	2.37933	0.708756	1.49107	0.359787	0.454921	0.822154	1.09189	1.114	3.25025	0.526472	2.26153	0.755542	0.646478	1.89113	1.99939	1.60349	4.37849	2.19358	1.80243	1.71589	0.595887	0.974588	1.15638	0.910223	1.97918	2.52208	1.91158	2.67504	0.836232	1.63034	0.666478	0.674763	0.471204	1.75567	4.28066	0.307208	5.48638	1.30666	0.746492	0.990816	2.16674	2.95593	1.81755	0.94533	0.48847	1.73855	0.871578	7.05712	0.175326
circ_30029	14.334	3.75641	4.57971	3.02222	1.5164	3.4381	5.9274	5.01299	15.5788	1.429	9.17916	6.67395	2.82834	14.1047	10.1787	8.90828	24.6071	12.4635	8.75468	3.18665	2.68149	5.79623	5.78192	4.83556	7.42194	21.5914	9.63438	14.5121	3.40926	14.039	3.59898	2.50626	3.76963	5.10739	9.6878	1.38244	21.1226	3.26665	3.88176	5.15224	15.5283	11.0847	9.60707	2.74146	2.768	4.44296	7.98947	29.9567	2.98055
circ_60415	3.07572	2.55152	1.49107	1.94285	0.758202	1.04638	1.32587	1.0026	5.04349	1.35379	1.59638	2.77032	1.29296	3.15189	1.39351	3.20698	5.07905	2.19358	2.5749	0.73538	0.595887	1.59012	1.31407	1.36533	1.79364	2.15299	1.98805	2.27378	2.25139	3.1701	1.66619	1.7351	0.706805	2.23448	3.83006	0.307208	6.85798	0.435554	0.89579	1.78347	2.70842	2.95593	2.33686	0.850797	0.814116	0.579517	1.30737	4.75275	1.22728
circ_154381	1.9731	0.354378	0.639029	0.57566	0.15164	0.224224	0.155984	0	1.12078	0	0.665156	0.881466	0.888908	1.10316	1.51469	1.06899	1.48869	0.697958	1.02996	0.490254	0	1.53882	0.788443	0.853334	1.23699	1.47634	0.611707	0.735635	0.964884	1.72091	0.799773	0.963947	0.589004	0.79803	0.901191	0	1.64591	0.871108	0.746492	0	0.722246	1.33017	0.649126	0.378132	0.162823	0	0.435789	1.8723	0.525979
circ_51645	4.23636	1.91364	1.81058	2.44656	0.909842	1.42008	1.79382	2.22799	5.94011	0.827314	3.45881	2.01478	0.646478	4.64903	3.21114	1.95982	6.56773	4.18775	3.86236	1.22563	1.34075	4.15482	1.94483	2.61689	3.83467	3.81387	2.21744	4.14631	1.67246	4.52871	2.06608	1.92789	1.88481	1.75567	3.37947	0.153604	7.68093	1.30666	1.94088	2.57612	5.95853	4.2861	1.29825	1.22893	0.97694	1.54538	1.74316	6.76907	1.05196
circ_73763	0.522291	0.567005	0.745533	0.503703	0.682382	0.448448	0.701929	0.668398	1.0087	0.526472	0.931219	0.755542	0.242429	1.18196	0.908812	0.712662	0.700558	0.897375	0	0.490254	0.446915	1.28235	0.946132	0.284445	0.309247	0.922711	0.611707	0.936263	0.0643256	0.452871	1.46625	1.25313	0.706805	0.79803	0	0.76802	0	0.871108	1.19439	0.396326	0.361123	0.591187	3.11581	0.189066	1.13976	0.579517	2.76	1.15218	0
circ_171846	1.62491	1.34664	2.44961	1.29524	0.379101	2.09276	1.71583	1.89379	4.4831	0.676893	1.59638	1.51108	0.404049	1.57594	1.75704	1.78166	1.22598	2.19358	1.54494	0.73538	0	1.94918	1.10382	1.59289	2.96878	0.369085	2.52329	2.67504	1.02921	1.99263	1.73284	0.674763	1.29581	2.07488	2.25298	0.76802	3.29183	0.871108	2.23948	0	2.70842	1.62576	1.68773	2.26879	1.46541	0	0	2.16034	0.701305
circ_71227	0.406227	0	0	0.791533	0.379101	0.523189	0.467953	0	1.0087	0	0	0.503695	0.242429	1.26075	0.545287	0	0.788128	0.997083	0.772471	0	0	1.48753	0.788443	0.455111	0.494796	0.861197	0.994024	0	0	1.08689	1.26631	0	0.824606	1.59606	1.80238	0	0.548638	0	0	0	0	0	2.59651	1.418	0	0	0	1.00816	0
circ_140370	0.580324	0.850507	0	0.719575	0.606562	0.373706	0.545945	0.668398	1.68116	0.376052	0.931219	0.755542	0.646478	1.49715	0.9694	0.712662	0.525419	0.398833	1.02996	0.73538	0.446915	0.923294	0.630754	0.455111	0.742194	0.369085	0.305853	0.535007	0.707581	0.905742	0.399887	0.0963947	0.589004	0.79803	0.675893	0.76802	0.822957	0.653331	0.447895	1.18898	1.80562	1.03458	1.81755	0.850797	0.325647	0.579517	1.74316	1.00816	0.175326
circ_146798	0.580324	0.212627	0.106505	0.647618	0.682382	1.12112	1.09189	1.3368	2.0174	0.902524	1.06425	0.881466	0.727288	1.65474	1.21175	2.31615	0.875698	0.59825	0.514981	1.96101	1.48972	1.28235	1.47176	1.25156	1.36069	1.41482	1.68219	1.73877	0.836232	1.99263	1.66619	0.867552	1.29581	1.11724	0.225298	1.07523	0	0	0.298597	0.59449	0.361123	1.03458	1.81755	1.51253	1.95388	0.386345	1.88842	0.864137	1.05196
circ_78862	16.8874	0	1.06505	4.10158	0	0	2.80772	0.1114	4.81934	0.601683	0	0	0	0	1.63586	1.42532	1.05084	1.29621	0	0	0	6.976	6.83317	8.02134	1.29884	9.22711	0	0	0	0	0.799773	0	0	1.43645	1.57708	0	0	0.217777	1.19439	0	1.26393	0	0	0	0	1.15903	0.290526	1.29621	0
circ_104634	1.27671	0.63788	0.639029	0.86349	0.15164	0.747413	0.779922	0.334199	0.672465	0	0.133031	0.629618	0.16162	0.393986	0.666462	0.890828	0.525419	1.89446	0.25749	0.73538	0.297944	1.07718	1.62945	1.25156	0.989592	0.799683	0.535244	0.401256	0.514605	0.815168	0.733126	0.481974	0.942407	0.638424	0.450595	1.68964	0	0.653331	0.597193	0.198163	1.08337	1.62576	0.908777	0.094533	0	0.579517	0.726315	0	0.175326
circ_17256	0.464259	1.55926	0.106505	0.503703	0.379101	0.896895	0.389961	0.445599	0.44831	0.752104	0.798188	1.13331	0.323239	0.787972	1.81762	0.534497	1.31355	0.797666	1.28745	0.490254	0.595887	2.05176	0.841006	1.25156	0.494796	0.492113	0.152927	0.735635	1.22219	0.815168	0.733126	0.192789	0.353403	0.319212	0.675893	0.460812	0.548638	0.653331	1.19439	1.18898	0	0.738983	0	0.661731	0.325647	0.579517	0.581052	0.864137	0.525979
circ_74207	1.56687	1.34664	1.49107	2.59047	0.606562	1.79379	1.79382	2.33939	3.13817	1.12816	4.12397	2.1407	1.37377	3.15189	1.57527	1.78166	2.18924	1.89446	1.02996	0.73538	1.19177	3.4367	1.68201	2.10489	1.85548	3.13722	3.05853	1.80565	2.05842	3.44182	2.06608	2.02429	1.64921	1.59606	1.80238	0.307208	0.822957	2.61332	1.94088	0.59449	2.88898	2.80814	3.89476	2.17426	2.27953	1.54538	3.48631	1.44023	1.40261
circ_173015	2.3213	1.48839	0.958543	3.09417	1.28894	1.42008	1.55984	1.114	1.45701	0.676893	2.1285	2.51847	0.727288	2.44271	2.36291	1.06899	0.963267	1.09679	1.80243	0.73538	0.595887	2.51341	1.62945	1.64978	1.73179	1.47634	0.764634	1.20377	2.57302	1.63034	1.73284	2.31347	2.12042	1.27685	2.02768	1.53604	2.19455	0.653331	1.19439	0.396326	2.88898	1.77356	0.778952	2.26879	0.97694	0.965862	0	1.58425	0.175326
circ_108607	2.08917	0.63788	0.639029	2.01481	1.97133	1.94327	2.49575	1.3368	2.68986	2.33152	2.92669	0.629618	0.565669	0.630377	1.75704	1.78166	1.22598	2.393	0	1.47076	0.595887	4.97553	2.04995	1.87733	2.16473	1.35331	4.66427	2.60816	0.450279	1.72091	3.13245	1.92789	1.17801	1.91527	3.15417	0.153604	0	1.95999	1.49298	0	2.52786	0.591187	4.02458	1.418	2.27953	1.73855	1.45263	1.44023	0.701305
circ_50713	0.870486	0.992258	0.745533	2.51851	0.379101	1.49483	0.779922	1.114	0.784543	1.12816	0.399094	0.377771	0.565669	1.49715	0.848225	0.178166	1.05084	2.79183	0	0.490254	0.893831	2.71859	1.05126	1.76356	1.11329	0.861197	1.68219	0.535007	1.02921	0.452871	1.46625	0.963947	2.00262	1.27685	0	0	0	0.871108	0	0.198163	0.722246	0.591187	1.5579	1.22893	1.95388	0.772689	0.726315	2.16034	0
circ_30455	0.348194	0.779632	1.49107	0.647618	0.834022	0.971636	0.545945	0.668398	0.672465	0.300841	2.26153	0.629618	0.323239	0.315189	0.121175	0.356331	0.525419	1.89446	1.28745	0.490254	0.446915	0.512941	0.73588	0.341333	0.618495	1.47634	1.22341	3.6113	0.321628	0.996316	0.59983	0.578368	1.06021	0.319212	0	1.07523	0.274319	0.435554	0	0.792653	0.722246	0.295593	0.778952	1.32346	0.48847	0.193172	1.01684	1.29621	0.701305
circ_166117	1.04458	0.567005	0.639029	1.58307	0.758202	0.523189	0.545945	0	0.560388	0.376052	1.46334	1.76293	0.727288	1.10316	0.908812	1.06899	0.788128	0.299125	0.25749	0.980507	0	0.974588	0.420503	0.967111	0.371097	0.615141	1.4528	0.401256	0.836232	0.452871	0.866421	1.06034	1.06021	0.478818	0.901191	0	0	0	0.597193	0.792653	1.26393	0.591187	1.0386	0	0.325647	0.579517	0.290526	0.288046	0.701305
circ_98910	1.10262	0.63788	0.426019	0.57566	0.530741	0.59793	0.623937	1.5596	1.45701	0.827314	1.72941	1.00739	0.727288	1.26075	1.21175	0.712662	1.40112	0.697958	0.772471	0.490254	0.148972	1.17976	1.15638	1.42222	1.05144	1.10725	0.611707	1.47127	0.257302	0.362297	0.799773	0.192789	0	1.11724	1.12649	1.22883	0	1.30666	0.89579	0.396326	0.541685	1.03458	1.0386	1.03986	0.651293	0.386345	1.01684	0.720114	0.525979
circ_106806	1.74097	0.708756	0.639029	0.503703	1.66804	0.896895	1.40386	0.1114	1.0087	0.451262	1.86244	1.63701	1.05053	1.18196	1.09057	0.712662	0.700558	1.59533	0	0.980507	0.595887	1.07718	0.841006	1.13778	0.494796	0.30757	0.45878	0.869387	0.707581	0.452871	0.866421	0.578368	1.06021	0.638424	1.35179	0.921624	1.64591	2.17777	1.19439	0.59449	0.722246	2.21695	2.85616	2.83599	1.62823	0.772689	2.32421	0.576091	0.701305
circ_32637	3.9462	2.12627	2.66262	3.02222	1.59222	3.51284	2.65173	4.23319	6.05219	2.70757	6.25247	3.90363	1.69701	4.01866	4.24112	4.98864	2.62709	5.28454	1.80243	3.92203	2.23458	5.07811	4.36272	4.096	3.71097	4.55204	5.50536	2.20691	2.70167	3.35125	4.99858	2.12068	2.70942	6.06503	4.05536	1.38244	2.19455	4.13776	2.98597	3.36877	3.97235	4.5817	9.60707	2.74146	6.18728	2.1249	3.9221	4.75275	2.45457
circ_69980	0.812453	0.63788	0.21301	0.719575	0.15164	0.224224	0.389961	0.334199	0.560388	0.451262	0.665156	0.503695	0.0808098	0.866769	0.24235	0	0.17514	0.997083	0	0	0	1.02588	0.946132	0.796445	0.123699	1.10725	0.535244	0.267504	0.192977	0.452871	0.59983	0.192789	0.589004	0	1.12649	0.307208	0.548638	0.871108	0.149298	0.59449	0.541685	0.295593	1.16843	0.283599	0.48847	0.579517	0.726315	0.864137	0
circ_44896	0.464259	0.567005	0.426019	0.431745	0.227461	0.298965	0.935906	0.445599	0.44831	0.827314	1.59638	0.377771	0.323239	0.787972	0.363525	0.890828	0.350279	1.09679	0	0	0.595887	1.28235	0.683317	0.853334	0.247398	0.861197	0.764634	0.802511	0	0.271723	0.733126	0.385579	0.942407	0	0.450595	0.307208	0.274319	0.435554	0.447895	0.59449	0.722246	1.03458	2.98598	1.22893	1.30259	0.579517	1.30737	0.720114	1.05196
circ_78169	0.696389	0.425254	0.745533	0.359787	0.303281	1.12112	0.467953	1.0026	0.672465	0.526472	0.798188	0.125924	0.404049	1.65474	0.363525	0.712662	0.525419	0.299125	0.514981	0	0	0.923294	1.05126	0.853334	0.618495	0.738169	0.841097	1.20377	0.385953	0.181148	1.33296	1.34953	1.17801	0.79803	0.675893	0.76802	0.274319	0	0.597193	0.198163	0.902808	1.47797	2.0772	1.22893	0.651293	0.579517	0.290526	0.864137	0.350653
circ_97954	3.9462	1.41751	6.81631	1.65502	0.530741	1.64431	1.55984	0.891198	2.0174	0.676893	2.92669	2.39255	1.13134	3.23068	3.57466	2.13799	1.7514	4.38717	2.31741	1.22563	1.63869	2.71859	1.4192	3.81156	0.927742	1.66088	0.841097	1.73877	1.02921	5.70618	1.46625	1.44592	0.942407	0.638424	4.73125	1.38244	0	0	1.64228	1.58531	5.23628	3.39932	6.10179	1.03986	2.44235	1.15903	1.45263	2.44839	0
circ_19624	4.00423	1.20489	1.27806	2.73439	1.59222	1.94327	3.50965	1.4482	6.5005	2.63236	4.257	2.26663	1.93944	4.49144	3.75642	3.91964	3.41522	2.09387	1.54494	3.18665	2.23458	5.53976	5.25629	4.15289	2.78323	9.53468	6.42292	1.47127	4.18116	4.34756	4.33211	3.47021	2.59162	2.07488	1.57708	1.07523	2.46887	4.57332	2.38877	4.35959	2.70842	3.39932	8.43864	2.36333	4.72187	3.67028	4.35789	3.88862	3.68185
circ_72486	1.27671	0.212627	0.532524	1.07936	0.682382	0.523189	1.48185	0.779798	1.23285	0.977735	2.1285	0.503695	0.484859	0.787972	0.424112	2.31615	0.963267	0.199417	0.514981	0.73538	0.297944	1.38494	0.525629	0.625778	1.36069	0.799683	0.91756	0.735635	0.900558	0	1.06636	0.192789	1.53141	1.59606	0.675893	0.460812	0.822957	0.435554	0.447895	0.990816	0.722246	0.738983	1.0386	0.94533	0.325647	0.193172	0.871578	1.29621	0.175326
circ_81510	1.04458	0.141751	0.639029	0.431745	0.227461	0.298965	0.545945	0.222799	0.672465	0.300841	0.399094	1.13331	0.323239	1.26075	1.02999	0	0.437849	0.897375	0.514981	0.245127	0.297944	0.666823	0.683317	0.341333	0.865893	0.492113	0.68817	0.267504	0.192977	0.63402	0.399887	0.578368	0.117801	1.11724	1.12649	0.76802	0	0.217777	0.149298	0.59449	0.361123	0	0.389476	0.472665	0.325647	0	0.726315	0	0
circ_29342	1.33474	0.496129	0.639029	1.36719	1.1373	0.747413	1.71583	0.779798	2.12947	0.451262	1.33031	1.00739	0.565669	0.787972	1.21175	1.60349	0.525419	0.697958	1.54494	2.45127	0.297944	2.15435	1.57689	2.16178	1.23699	1.35331	2.2939	0.869387	0.707581	0.996316	2.19938	0.771158	1.76701	0.478818	1.57708	0.307208	0.822957	1.08888	1.04509	1.18898	1.62505	0.738983	2.46668	0.661731	2.1167	0.579517	0.726315	1.58425	1.05196
circ_149078	0.348194	0.567005	0.532524	0.503703	0.530741	0.822154	1.48185	0.779798	0.784543	0.376052	0.532125	0.503695	0.16162	0.55158	0.302937	0	0.525419	0.997083	0.25749	0	0.148972	0.615529	0.893569	1.30844	0.371097	0.615141	0.91756	0.401256	0.643256	0.724594	0.333239	0.481974	0.942407	0.957636	1.12649	0.921624	0.274319	0	0.447895	0	0.541685	0.591187	1.42808	0.378132	0.651293	0.193172	0.581052	0	0.350653
circ_44417	0.522291	1.06313	0.639029	1.22328	1.59222	0.822154	2.65173	1.4482	0.896621	0.902524	1.86244	1.00739	0.484859	0.866769	0.666462	0.356331	1.13841	1.59533	0.514981	0.490254	0.297944	0.923294	0.578192	2.84445	1.11329	1.23028	0.994024	1.07001	0.836232	2.71723	1.33296	0.771158	1.41361	0.957636	1.57708	1.84325	0.274319	1.08888	1.79158	0.59449	1.62505	0.88678	3.37546	1.79613	0.814116	0.193172	1.59789	0.864137	0.876631
circ_23358	1.45081	0.141751	0.639029	1.22328	0.303281	0.523189	0.701929	1.3368	1.0087	0.526472	0.665156	0.629618	0.242429	0.55158	0.424112	0.356331	0.700558	0.59825	1.02996	0	0.446915	0.615529	1.89226	2.10489	0.927742	1.59937	0.91756	1.07001	0.257302	0.543445	1.3996	0.674763	1.29581	0	0.675893	0	0.548638	0.871108	0.149298	1.18898	0.902808	0.88678	2.20703	0	1.46541	0	0.581052	0.864137	0.350653
circ_117860	2.20523	0.496129	0.745533	0.28783	0.606562	0.747413	0.545945	0.668398	1.45701	0.451262	0.532125	1.00739	0.0808098	1.10316	0.666462	1.78166	1.66383	0.59825	1.02996	1.47076	0.744859	1.53882	1.05126	0.739556	0.618495	0.738169	1.4528	0.401256	0.836232	1.17746	0.999717	0.481974	0.589004	0.957636	1.35179	0.307208	1.64591	0.871108	0	0	0.361123	0.295593	0.908777	0.283599	0.814116	0.579517	1.01684	2.44839	0
circ_177543	1.27671	0.63788	1.27806	1.36719	0.379101	0.747413	0.857914	0.668398	0.672465	1.20337	0.266063	0.755542	0.565669	0.315189	0.424112	0	1.05084	0.997083	0.514981	0.490254	0.595887	0.820705	0.525629	1.30844	0.618495	1.04574	1.52927	0	0.836232	0	0.399887	0.578368	1.17801	1.59606	1.12649	0.153604	1.09728	1.08888	0.746492	0.990816	1.62505	1.33017	0.908777	0.472665	1.13976	1.35221	0.726315	1.15218	0.350653
circ_65319	1.50884	1.34664	1.38456	1.29524	0.682382	0.747413	1.16988	1.114	4.14687	1.429	2.79366	1.76293	0.484859	1.65474	1.69645	0.712662	1.40112	1.59533	1.02996	1.71589	1.48972	2.35953	1.94483	1.30844	1.42254	1.66088	1.91158	1.40439	0.257302	0.996316	1.06636	0.578368	1.64921	1.59606	0.901191	1.07523	0	1.95999	0.746492	0.792653	1.26393	2.06915	2.33686	1.60706	1.95388	0.772689	2.17895	2.73643	0.876631
circ_101515	2.3213	1.91364	2.34311	2.44656	1.21312	1.42008	1.32587	2.33939	4.25895	3.23405	3.19275	1.38516	1.37377	3.30948	2.12056	1.42532	1.48869	1.79475	2.83239	2.20614	1.19177	5.07811	3.15377	3.35645	1.73179	3.75236	2.90561	2.94254	1.09353	3.26067	2.33267	1.06034	1.76701	2.87291	1.57708	1.99685	1.64591	1.30666	1.19439	1.78347	4.15291	1.77356	2.59651	1.79613	3.09364	1.15903	2.76	1.72827	1.75326
circ_38032	0.580324	0.354378	0.426019	1.07936	0.379101	0.672671	0.311969	0	1.56909	1.50421	1.99547	1.13331	0.16162	0.709174	0.302937	0.534497	0.963267	0.997083	0.514981	0.245127	0.595887	0.820705	0.630754	0.284445	0.804043	0.799683	0.382317	0.535007	0	0.905742	0.666478	0.481974	1.06021	1.27685	1.35179	0.153604	0.548638	1.08888	0.746492	0.990816	0.361123	0.88678	1.68773	0.189066	0.651293	0.579517	1.01684	0.576091	0.350653
circ_120944	0.870486	0.283502	0.958543	0.431745	0.682382	0.523189	1.09189	0.668398	0.896621	0.451262	2.79366	1.13331	0.565669	0.866769	0.9694	0.712662	0.437849	0.797666	0	0.490254	0.595887	1.17976	0.788443	0.682667	0.371097	0.861197	1.83512	1.00314	0.57893	0.905742	0.59983	1.15674	0.589004	0	0.450595	0.307208	0	0.435554	0.597193	0.198163	0	0	1.16843	0.189066	0.325647	0.579517	0.581052	0	0.525979
circ_147644	1.74097	0.992258	1.06505	1.65502	1.06148	1.2706	1.79382	1.7824	2.35363	0.752104	3.72488	1.51108	0.565669	2.8367	1.15116	1.60349	0.700558	1.39592	1.54494	1.71589	1.34075	1.744	0.893569	1.64978	0.742194	1.78391	1.83512	1.80565	1.60814	1.26804	2.06608	0.963947	1.41361	0.79803	0.450595	0.921624	0	1.95999	1.19439	1.18898	1.44449	1.33017	4.54389	0.94533	0.97694	1.15903	1.74316	1.58425	0.876631
circ_169853	1.50884	0.63788	0.852038	1.00741	0.379101	0.672671	0.389961	1.114	0.44831	0.827314	0.931219	1.25924	0.565669	0.472783	0.424112	0.356331	0.612988	0.697958	0	0.490254	1.34075	1.28235	1.10382	1.13778	0.618495	0.738169	1.91158	0.0668759	1.02921	1.53976	0.799773	0.385579	0.589004	0.79803	0	0	0	1.30666	0.298597	0.59449	0.541685	1.18237	1.94738	0.661731	0.651293	0.772689	0.435789	0.720114	0.525979
circ_138530	1.9731	1.27576	2.2366	1.72698	0.985663	1.12112	1.9498	2.56219	3.69856	1.57942	3.05972	2.51847	0.565669	2.6791	2.72644	2.13799	0.875698	1.99417	4.37734	1.22563	1.48972	2.25694	1.8397	1.76356	1.29884	0.861197	2.75268	2.14003	1.28651	3.44182	1.3996	0.674763	2.00262	1.43645	4.05536	1.07523	1.64591	3.04888	1.19439	2.37796	3.97235	3.10373	4.93336	2.55239	1.46541	2.1249	2.03368	1.15218	1.75326
circ_87956	2.3213	1.20489	1.49107	1.79894	1.1373	1.49483	1.48185	1.5596	3.4744	0.977735	2.92669	1.88886	0.727288	1.41835	1.9388	3.20698	1.05084	1.79475	1.80243	0.73538	1.19177	2.616	1.73457	2.73067	2.59768	2.33754	1.75866	2.40753	2.18707	1.90206	3.26574	1.44592	2.00262	1.75567	1.57708	1.07523	1.64591	0	1.49298	1.78347	2.70842	1.92136	4.15441	2.07973	2.60517	1.73855	3.34105	2.16034	1.22728
circ_169886	1.39278	1.70101	2.34311	1.72698	0.909842	0.971636	1.63784	1.0026	2.0174	0.902524	3.05972	0.503695	0.969718	1.02436	1.57527	1.42532	1.40112	2.393	2.83239	0	0	2.92376	1.26151	1.08089	0.989592	2.02997	2.52329	0.936263	1.22219	1.44919	1.06636	1.34953	1.41361	1.43645	2.02768	0.76802	1.09728	0	0.447895	1.78347	0.722246	0.44339	1.68773	1.32346	1.13976	1.73855	2.17895	1.44023	1.05196
circ_132281	0.870486	1.55926	0.745533	1.94285	2.12297	2.01801	2.65173	2.89639	2.80194	1.65463	4.12397	3.14809	1.45458	3.15189	3.02937	1.42532	1.7514	2.49271	3.60487	1.96101	1.48972	5.43717	2.20764	2.33245	2.84508	1.90694	5.81122	3.21004	2.05842	2.71723	1.66619	2.12068	2.23822	2.5537	2.92887	1.68964	1.64591	4.57332	2.09018	0.198163	3.61123	5.17288	8.17899	2.74146	4.2334	1.73855	4.21263	1.29621	1.92859
circ_46673	2.78555	2.33889	2.02359	3.23809	2.95699	4.03603	3.11969	2.11659	5.60388	2.25631	5.85338	4.65918	2.42429	4.57024	2.18115	0.534497	3.50279	4.18775	3.86236	2.20614	1.34075	5.43717	4.88835	3.47022	2.65953	2.70662	3.05853	3.21004	1.67246	3.07952	3.0658	1.92789	5.41884	5.58621	4.73125	1.38244	4.11479	5.87998	2.23948	1.18898	4.15291	5.91187	10.9053	3.49772	4.39623	3.86345	5.81052	4.03264	2.62989
circ_149415	1.10262	1.06313	0.319514	0.28783	0.379101	0.373706	0.311969	0.556999	0.672465	0.225631	1.19728	0.377771	0.484859	0.945566	0.848225	0.712662	0	0.897375	0.514981	0.245127	0.893831	1.33365	0.525629	0.568889	0.680344	1.2918	1.52927	0.468132	0.321628	0.452871	0.133296	0.867552	0.471204	0.638424	0	0	0	0	0.447895	0.198163	1.98618	0.591187	0.389476	0.756264	0.325647	0.579517	1.01684	1.15218	0.350653
circ_99472	1.68294	1.63014	1.27806	1.15132	0.758202	2.01801	1.87181	1.0026	5.37972	0.376052	3.32578	1.38516	0.888908	2.36391	2.30232	1.06899	1.66383	1.89446	2.05992	2.69639	1.63869	2.82117	2.04995	2.56	1.36069	2.89116	1.07049	1.60502	0.57893	1.99263	1.79949	2.21708	1.64921	0.638424	0.450595	0.921624	0.548638	1.08888	0.746492	0.990816	1.44449	0.44339	3.63511	2.26879	0.814116	0.772689	2.90526	2.01632	1.05196
circ_17720	0.98655	1.55926	1.49107	1.07936	0.530741	0.822154	1.0139	2.67359	2.24155	1.429	1.33031	1.25924	0.888908	0.866769	0.9694	0.356331	0.525419	1.49562	2.31741	0.73538	1.0428	2.10306	1.47176	1.36533	1.17514	2.76813	1.52927	0.401256	0.257302	0.63402	1.19966	2.12068	1.53141	0.638424	0.675893	1.68964	0.822957	0.435554	0.746492	0.792653	1.44449	1.03458	1.94738	1.418	1.13976	0.386345	1.88842	1.29621	1.57794
circ_34575	0.638356	0.63788	0	0.503703	0.15164	0.224224	0.935906	0.556999	1.56909	0.676893	0.665156	0.251847	0.484859	0.315189	0.908812	0	0.350279	0.398833	1.54494	0	0.893831	1.6927	0.630754	1.13778	0.927742	1.47634	0	0.401256	0.128651	0.452871	0.59983	0	0	0.478818	0	0	0	0	0	1.58531	1.08337	0.738983	0.389476	0.94533	0.814116	0	1.45263	1.00816	0.525979
circ_129971	2.55342	2.26802	1.49107	2.08677	0.834022	1.56957	1.87181	1.5596	8.29374	2.55715	3.72488	2.39255	0.727288	2.7579	1.39351	1.24716	1.13841	1.99417	2.31741	1.71589	1.34075	3.89835	2.89096	1.99111	2.35028	3.9369	1.98805	1.47127	1.09353	1.44919	1.59955	1.63871	3.06282	2.07488	2.47827	1.84325	1.3716	2.61332	1.04509	0.990816	4.6946	1.92136	4.67371	2.17426	1.46541	0.965862	2.46947	2.30436	1.05196
circ_4815	2.1472	3.1894	3.30165	0.935448	0.834022	1.12112	1.71583	1.2254	4.93141	1.27858	1.72941	3.39994	0.646478	2.20632	1.87821	1.78166	1.57626	0.997083	4.89232	1.71589	1.19177	3.33412	3.15377	2.38933	1.73179	2.70662	1.4528	0.869387	1.41516	1.99263	1.73284	1.15674	2.12042	1.11724	2.70357	1.99685	0.548638	1.08888	0.89579	2.17979	2.3473	1.47797	3.37546	2.17426	2.93082	1.54538	2.17895	1.8723	1.40261
circ_24441	1.21868	1.91364	1.06505	0.57566	0.909842	0.448448	1.16988	1.0026	1.56909	0.601683	0.931219	0.503695	0.969718	1.41835	0.787637	0.890828	1.48869	0.897375	0	1.22563	0.446915	1.59012	0.893569	0.512	0.989592	1.53785	0	1.40439	0.836232	1.35861	0.799773	1.15674	1.17801	0.319212	0.675893	0	0.822957	0.435554	0.298597	0	1.08337	0.591187	0.519301	0.472665	0	0.193172	0.581052	1.00816	0.701305
circ_60157	3.07572	1.63014	2.55611	1.65502	1.1373	1.42008	1.87181	0.556999	5.60388	1.20337	3.45881	1.13331	2.10105	2.44271	1.33292	1.24716	2.18924	3.09096	0.514981	0.980507	1.0428	1.28235	1.31407	1.82045	0.556645	1.59937	1.4528	0.936263	0.257302	1.44919	1.5329	1.54232	2.00262	0.638424	0.225298	0.614416	0.274319	1.52444	0.447895	0.990816	0.902808	0.738983	1.68773	1.03986	0.651293	1.15903	0.871578	0.432068	0.350653
circ_19522	1.68294	2.05539	1.17155	2.01481	1.81968	2.69069	2.10579	1.2254	2.46571	2.9332	3.72488	2.6444	1.77782	2.99429	2.54467	3.38515	2.0141	2.393	4.63483	1.47076	1.0428	4.15482	2.94352	2.44622	2.72138	2.76813	1.14695	1.33752	1.15786	1.63034	1.99943	2.21708	2.12042	2.23448	5.63244	0.76802	2.74319	2.17777	2.53807	2.57612	3.43067	4.5817	3.50528	5.19932	3.25647	0.772689	2.61473	4.03264	1.40261
circ_134745	0.348194	0.708756	0.106505	1.22328	0.0758202	0.373706	0.545945	0	1.34493	0.676893	0.665156	0.377771	0	0.945566	0.545287	0	0.700558	0.897375	0.772471	0	0	1.02588	0.630754	0.512	0.618495	0.184542	0.382317	1.20377	0.771907	0.905742	0.199943	0.481974	0.942407	0.478818	0.225298	0	0	0	0	0.990816	0	0	2.85616	0.189066	0.48847	0	1.01684	0.720114	0.175326
circ_68785	1.9731	1.20489	0.639029	0.935448	1.5164	1.64431	1.79382	2.89639	3.13817	1.12816	1.46334	1.25924	0.969718	2.20632	2.36291	1.42532	1.83897	1.79475	0.772471	2.20614	0.595887	2.51341	3.2589	2.73067	1.11329	4.67507	3.21146	2.54129	2.12274	2.8078	2.9325	1.15674	1.41361	1.59606	2.47827	0.614416	1.3716	1.74222	0.746492	0.792653	3.25011	1.18237	1.5579	1.03986	2.1167	0.772689	1.59789	1.44023	1.05196
circ_107824	0.928518	0.779632	0.319514	1.8709	0.530741	0.224224	0.389961	1.114	0.896621	0.376052	0.665156	0.503695	0.808098	1.02436	0.9694	1.24716	0.350279	0.697958	0	0.245127	0.297944	1.94918	1.36663	1.76356	0.556645	0.984226	0.22939	0.267504	1.02921	0.905742	0.399887	0.481974	0.706805	0.79803	1.57708	0.76802	0.274319	0.871108	1.04509	0.396326	1.26393	2.36475	1.68773	0.94533	1.46541	1.35221	0.726315	2.59241	1.57794
circ_158035	0.754421	0.496129	0.958543	0.503703	0.530741	0.747413	0.623937	0.556999	2.0174	0.376052	0.798188	0.629618	0.242429	1.57594	0.72705	1.42532	0.612988	1.09679	0	0	0	0.769411	0.473066	0.625778	0.432946	0.738169	0	0	0.257302	0.362297	0.666478	0.385579	0.942407	0.319212	0.450595	0.460812	0.548638	0	0.298597	1.18898	0.722246	0	0.649126	0.472665	0.97694	0	0.581052	0.576091	0
circ_115156	0.638356	0.141751	0.319514	0.431745	0.454921	0.298965	0.623937	0	1.23285	0	0.798188	0.377771	0.888908	0.630377	0.72705	0.712662	0.525419	0.59825	0.25749	0.245127	0.148972	0.666823	0.788443	0.625778	0.494796	0.676655	1.07049	0.267504	0.321628	0.181148	0.933069	0.771158	0.235602	0.478818	0.901191	0.460812	0.822957	0.217777	1.04509	0.198163	0.722246	0.591187	1.94738	0.567198	0.48847	0.965862	0.435789	0.144023	0
circ_134085	0.98655	0.921383	1.27806	0.57566	0.834022	0.672671	0.701929	1.5596	1.0087	0.752104	1.72941	0.503695	0.646478	2.20632	0.9694	0.534497	0.437849	0.59825	1.02996	1.71589	0.595887	1.94918	1.10382	0.910223	1.42254	1.72239	1.4528	1.27064	0.964884	0.452871	0.666478	1.34953	1.29581	1.27685	2.02768	0.460812	1.64591	1.74222	0.597193	0.396326	0.722246	0.88678	1.0386	1.89066	0.814116	1.15903	1.1621	1.15218	0.876631
circ_2589	0.522291	0.708756	0.532524	1.00741	0.985663	0.59793	0.545945	0.334199	1.23285	0.526472	1.06425	0.629618	0.888908	1.81233	1.09057	0.890828	0.875698	0.398833	0.772471	0	0.595887	0.820705	0.788443	0	0.742194	0.553627	0	0.468132	0	0	1.26631	0.771158	0.824606	0.79803	0	0	0	0	0	0	0.361123	0.295593	1.42808	0.567198	0.48847	0.772689	1.01684	1.29621	0
circ_59130	1.33474	0.708756	0.958543	1.00741	0.909842	0.672671	0.389961	1.114	1.79324	1.12816	1.06425	1.13331	0.404049	1.02436	1.09057	0.890828	0.525419	1.59533	0.514981	0.980507	0.893831	1.28235	1.10382	1.70667	0.865893	1.10725	3.135	1.00314	1.22219	1.63034	1.33296	0.963947	1.06021	0.957636	0.225298	0	0.548638	1.52444	0.298597	0.792653	0.541685	0.44339	1.29825	0.850797	0.651293	0.772689	0.435789	0.720114	0.701305
circ_138164	1.68294	2.6224	1.70408	2.66243	1.44058	0.971636	0.857914	1.0026	2.68986	2.03068	2.66063	1.25924	1.45458	1.65474	1.9388	0.890828	2.0141	1.69504	0.772471	0	1.34075	2.97506	2.15508	2.44622	1.66994	3.19873	3.05853	2.14003	1.35084	2.26436	1.66619	2.21708	2.00262	3.03252	1.80238	1.53604	0.822957	2.17777	0.89579	0.396326	1.80562	2.51254	2.98598	2.26879	0.814116	2.31807	1.59789	2.01632	1.92859
circ_144181	1.04458	1.91364	0.958543	2.59047	1.44058	1.34534	2.10579	2.67359	2.80194	2.03068	3.59185	1.51108	1.21215	2.12752	1.81762	1.78166	1.83897	1.99417	2.05992	1.71589	0.595887	2.51341	2.41789	2.44622	2.16473	1.78391	2.82914	2.34066	1.15786	2.71723	2.33267	0.771158	1.06021	3.19212	2.02768	0.921624	2.19455	3.91999	1.34369	3.17061	2.16674	2.66034	3.63511	5.19932	3.41929	1.93172	2.03368	2.30436	1.92859
circ_155945	1.10262	0.63788	0	0.647618	0.909842	0.523189	1.09189	0.445599	1.68116	0.977735	1.06425	0.629618	0.323239	0.866769	0.787637	1.06899	1.05084	0.59825	0.772471	0.73538	1.0428	0.820705	0.946132	0.853334	0.432946	0.799683	1.4528	0.735635	0.707581	0.996316	0.733126	0.481974	0.706805	0.319212	1.12649	0.614416	1.3716	0	0.447895	1.38714	0.361123	0.738983	1.68773	0.94533	0.97694	0.772689	1.59789	1.29621	0.876631
circ_74698	0.464259	0.354378	0.21301	0.719575	0.454921	0.523189	0.467953	0.334199	1.0087	0.150421	0.665156	0.251847	0.565669	0.393986	1.09057	0.356331	0.875698	0.498542	0	0	0	1.07718	0.946132	0.568889	0.247398	0.861197	1.75866	1.00314	0.643256	0.905742	0.59983	0.0963947	0.706805	0.478818	1.12649	0	0.548638	0.871108	0.447895	0	1.08337	0.591187	1.5579	0.94533	0.651293	0.193172	0.435789	1.29621	0.350653
circ_166660	0.812453	0.496129	1.06505	1.00741	0.530741	0.373706	0.779922	0	1.34493	0	0.532125	0	0.727288	0.55158	1.02999	0.356331	0.700558	0.897375	1.02996	0	0.297944	0.820705	0.630754	0.739556	0.927742	0.615141	0.45878	0.535007	0.771907	0.905742	1.46625	0	0.471204	0.638424	0.901191	0.921624	0	1.30666	0	0	0.541685	0	1.0386	0	0	0.193172	0.726315	1.58425	0.175326
circ_175541	2.90162	2.33889	4.04718	4.82115	2.80535	2.39172	3.19768	2.67359	6.61258	2.03068	7.71582	4.15548	3.3132	6.30377	3.08996	4.45414	4.11578	7.07929	4.37734	3.92203	3.12841	4.51388	4.04734	3.18578	2.65953	3.9369	6.57585	4.41381	3.85953	4.34756	5.66506	2.89184	3.76963	2.5537	6.08304	2.91848	1.3716	4.13776	3.58316	3.17061	6.86134	3.10373	10.386	3.11959	4.8847	4.63614	6.82736	4.60873	2.27924
circ_144951	0.870486	0.850507	0.745533	0.791533	0.758202	1.04638	0.545945	0.556999	1.79324	0.752104	1.33031	0.629618	1.29296	1.65474	1.4541	1.06899	0.612988	0.398833	0.514981	0.73538	0.446915	1.17976	1.15638	1.19467	0.927742	1.41482	3.28792	0.601883	1.02921	0.996316	1.59955	0.481974	1.41361	0.957636	0.450595	0.460812	0	0.435554	0	0.792653	2.52786	0.738983	0.908777	0.472665	1.30259	0.772689	1.01684	0.576091	0.350653
circ_68920	0.812453	0.567005	0.639029	0.647618	0.606562	1.19586	1.16988	1.5596	1.45701	0.676893	1.33031	1.25924	0.727288	1.81233	1.51469	0.712662	1.48869	1.09679	0	0.490254	0.595887	1.89788	1.31407	1.13778	0.742194	0.553627	1.68219	1.87253	0.321628	1.44919	0.399887	0.481974	1.06021	1.91527	1.57708	1.22883	1.3716	1.08888	1.04509	0	2.16674	1.03458	2.20703	0.850797	0.651293	0.579517	1.74316	0.720114	1.22728
circ_172730	2.1472	6.0953	1.27806	3.74179	3.33609	3.28862	2.88571	2.89639	2.57778	4.58783	5.05519	3.90363	1.69701	1.02436	1.63586	3.20698	1.05084	1.39592	5.4073	2.69639	2.08561	3.53929	4.73066	1.42222	3.09247	1.96845	0.68817	4.01256	1.92977	2.26436	7.5312	2.02429	5.18324	3.67094	1.35179	6.45137	1.3716	4.79109	1.94088	1.38714	2.16674	2.51254	2.72633	6.05011	3.74493	3.4771	5.81052	1.72827	0.876631
[truncated: 222 more rows]
[truncated: 98 more columns]

## Sheet: 877 differential circRNAs
Host_gene_of_circRNA	Log2FoldChange	FDR	CircRNA_chromosomal_position (hg19)	Change
[truncated: 877 more rows]

[truncated: 3 more sheets: 347 overlapped circRNAs, 210 autophagy-related mRNAs, 160 autophagy-related circRNAs]
