# Supplementary material for: Autophagy-related circRNA evaluation reveals hsa_circ_0001747 as a potential favorable prognostic factor for biochemical recurrence in patients with prostate cancer
Source: Cell Death Dis. 2021 Jul 22;12(8):726. doi: 10.1038/s41419-021-04015-w (PMC8298711; doi:10.1038/s41419-021-04015-w)
Supplement: Supplementary file 4 — Supplemental Table 5 [file 41419_2021_4015_MOESM4_ESM.xlsx]

## Sheet: Sheet1
Autophagy-related_gene	circRNA_ID	circBase_ID	Correlation_coefficient	pvalue
AMBRA1	circ_117300	hsa_circ_0001747	-0.321494	8.525e-05
ATG16L2	circ_117300	hsa_circ_0001747	-0.379247	2.76389e-06
ATG2A	circ_117300	hsa_circ_0001747	-0.345857	2.17719e-05
ATG3	circ_117300	hsa_circ_0001747	0.315619	0.000116494
ATG4B	circ_117300	hsa_circ_0001747	-0.404198	5.05595e-07
ATG5	circ_117300	hsa_circ_0001747	0.417294	1.95824e-07
ATG7	circ_117300	hsa_circ_0001747	-0.3892	1.42718e-06
BCL2L1	circ_117300	hsa_circ_0001747	-0.319731	9.36875e-05
BNIP3L	circ_117300	hsa_circ_0001747	0.314032	0.000126608
CAPN10	circ_117300	hsa_circ_0001747	-0.314212	0.000125419
EIF2AK2	circ_117300	hsa_circ_0001747	0.306433	0.000187402
EIF2S1	circ_117300	hsa_circ_0001747	0.300377	0.00025424
ERBB2	circ_117300	hsa_circ_0001747	-0.333707	4.36278e-05
HDAC6	circ_117300	hsa_circ_0001747	-0.309705	0.000158492
HGS	circ_117300	hsa_circ_0001747	-0.333095	4.51475e-05
HIF1A	circ_117300	hsa_circ_0001747	0.305582	0.000195687
IKBKB	circ_117300	hsa_circ_0001747	-0.359278	9.76423e-06
ITGB1	circ_117300	hsa_circ_0001747	0.323855	7.50627e-05
KIF5B	circ_117300	hsa_circ_0001747	0.321321	8.60492e-05
MAP2K7	circ_117300	hsa_circ_0001747	-0.313886	0.000127579
MTMR14	circ_117300	hsa_circ_0001747	-0.315467	0.00011743
NCKAP1	circ_117300	hsa_circ_0001747	0.325759	6.76856e-05
PELP1	circ_117300	hsa_circ_0001747	-0.306319	0.000188493
PRKAR1A	circ_117300	hsa_circ_0001747	0.408679	3.67132e-07
RAB11A	circ_117300	hsa_circ_0001747	0.335755	3.88832e-05
RAB1A	circ_117300	hsa_circ_0001747	0.318398	0.000100579
RAB24	circ_117300	hsa_circ_0001747	-0.335687	3.90312e-05
RAB33B	circ_117300	hsa_circ_0001747	0.406624	4.25403e-07
RB1	circ_117300	hsa_circ_0001747	0.307836	0.000174455
RPTOR	circ_117300	hsa_circ_0001747	-0.317369	0.000106221
SIRT1	circ_117300	hsa_circ_0001747	0.325069	7.02772e-05
ST13	circ_117300	hsa_circ_0001747	0.470743	2.61614e-09
TSC1	circ_117300	hsa_circ_0001747	-0.501661	1.50296e-10
TSC2	circ_117300	hsa_circ_0001747	-0.333276	4.46916e-05
ULK1	circ_117300	hsa_circ_0001747	-0.346318	2.11934e-05
VAMP3	circ_117300	hsa_circ_0001747	0.367613	5.82461e-06
WDR45	circ_117300	hsa_circ_0001747	-0.383977	2.02438e-06
WIPI2	circ_117300	hsa_circ_0001747	-0.361058	8.75448e-06
ATG5	circ_115477	hsa_circ_0000280	0.438187	3.95728e-08
BCL2	circ_115477	hsa_circ_0000280	0.387182	1.63469e-06
CAMKK2	circ_115477	hsa_circ_0000280	-0.44053	3.28512e-08
CASP1	circ_115477	hsa_circ_0000280	0.36658	6.21476e-06
CDKN1B	circ_115477	hsa_circ_0000280	0.361855	8.33564e-06
CTSB	circ_115477	hsa_circ_0000280	0.309599	0.00015936
CX3CL1	circ_115477	hsa_circ_0000280	0.348757	1.83648e-05
DIRAS3	circ_115477	hsa_circ_0000280	0.365488	6.65379e-06
DRAM1	circ_115477	hsa_circ_0000280	0.362688	7.91785e-06
EIF4G1	circ_115477	hsa_circ_0000280	-0.330332	5.26488e-05
GOPC	circ_115477	hsa_circ_0000280	0.385187	1.86779e-06
ITGA3	circ_115477	hsa_circ_0000280	0.374405	3.78259e-06
ITGB4	circ_115477	hsa_circ_0000280	0.381113	2.44585e-06
MAPK8	circ_115477	hsa_circ_0000280	0.397382	8.15373e-07
MTOR	circ_115477	hsa_circ_0000280	-0.355897	1.19907e-05
NRG1	circ_115477	hsa_circ_0000280	0.343444	2.50526e-05
PEX3	circ_115477	hsa_circ_0000280	0.328701	5.76114e-05
PRKAR1A	circ_115477	hsa_circ_0000280	0.350158	1.69048e-05
TM9SF1	circ_115477	hsa_circ_0000280	-0.339941	3.06513e-05
TP63	circ_115477	hsa_circ_0000280	0.421946	1.38442e-07
WIPI2	circ_115477	hsa_circ_0000280	-0.360954	8.81055e-06
ARSB	circ_50713	hsa_circ_0001085	0.342377	2.66473e-05
CASP3	circ_50713	hsa_circ_0001085	0.314702	0.000122242
CCR2	circ_50713	hsa_circ_0001085	0.418547	1.78454e-07
CLN3	circ_50713	hsa_circ_0001085	-0.343363	2.51704e-05
CXCR4	circ_50713	hsa_circ_0001085	0.336463	3.73578e-05
DRAM1	circ_50713	hsa_circ_0001085	0.365645	6.58883e-06
FADD	circ_50713	hsa_circ_0001085	0.317192	0.000107219
GAPDH	circ_50713	hsa_circ_0001085	0.331585	4.91126e-05
ITGB1	circ_50713	hsa_circ_0001085	0.393721	1.04937e-06
NAF1	circ_50713	hsa_circ_0001085	-0.333132	4.50539e-05
PRKAR1A	circ_50713	hsa_circ_0001085	0.313061	0.00013319
RAB33B	circ_50713	hsa_circ_0001085	0.338401	3.34679e-05
ST13	circ_50713	hsa_circ_0001085	0.335689	3.90281e-05
TP53INP2	circ_50713	hsa_circ_0001085	-0.310258	0.000154032
VAMP3	circ_50713	hsa_circ_0001085	0.305409	0.000197413
WDFY3	circ_50713	hsa_circ_0001085	-0.317804	0.000103799
ATG2B	circ_102365	hsa_circ_0002100	-0.306366	0.000188038
ATG5	circ_102365	hsa_circ_0002100	0.339561	3.13255e-05
BID	circ_102365	hsa_circ_0002100	0.33094	5.09062e-05
CAMKK2	circ_102365	hsa_circ_0002100	-0.374536	3.75091e-06
CASP1	circ_102365	hsa_circ_0002100	0.300896	0.000247748
DRAM1	circ_102365	hsa_circ_0002100	0.415788	2.18841e-07
ITGA3	circ_102365	hsa_circ_0002100	0.368102	5.64831e-06
RGS19	circ_102365	hsa_circ_0002100	0.317553	0.000105191
SQSTM1	circ_102365	hsa_circ_0002100	0.360149	9.257e-06
ARSA	circ_65213	hsa_circ_0000437	-0.321727	8.4191e-05
ATG4B	circ_65213	hsa_circ_0000437	-0.322592	8.03635e-05
ATG4D	circ_65213	hsa_circ_0000437	-0.310375	0.000153106
BCL2	circ_65213	hsa_circ_0000437	0.351856	1.5282e-05
BNIP1	circ_65213	hsa_circ_0000437	-0.307423	0.000178169
BNIP3L	circ_65213	hsa_circ_0000437	0.345469	2.22709e-05
CAMKK2	circ_65213	hsa_circ_0000437	-0.323625	7.60028e-05
CASP1	circ_65213	hsa_circ_0000437	0.400998	6.3363e-07
CCR2	circ_65213	hsa_circ_0000437	0.349815	1.72516e-05
CTSB	circ_65213	hsa_circ_0000437	0.385192	1.86717e-06
CX3CL1	circ_65213	hsa_circ_0000437	0.374078	3.86293e-06
CXCR4	circ_65213	hsa_circ_0000437	0.306608	0.000185741
DIRAS3	circ_65213	hsa_circ_0000437	0.37461	3.73309e-06
DRAM1	circ_65213	hsa_circ_0000437	0.487612	5.70243e-10
EIF4G1	circ_65213	hsa_circ_0000437	-0.341415	2.8165e-05
FOXO1	circ_65213	hsa_circ_0000437	0.475397	1.73267e-09
GOPC	circ_65213	hsa_circ_0000437	0.340437	2.97918e-05
GRID1	circ_65213	hsa_circ_0000437	0.623926	6.60496e-17
HSPB8	circ_65213	hsa_circ_0000437	0.659626	2.4634e-19
ITGB1	circ_65213	hsa_circ_0000437	0.526334	1.24134e-11
MAP1LC3B	circ_65213	hsa_circ_0000437	0.341946	2.73174e-05
NCKAP1	circ_65213	hsa_circ_0000437	0.40734	4.04176e-07
NFE2L2	circ_65213	hsa_circ_0000437	0.39448	9.96194e-07
P4HB	circ_65213	hsa_circ_0000437	-0.348284	1.88831e-05
PEA15	circ_65213	hsa_circ_0000437	0.35155	1.55632e-05
PRKAR1A	circ_65213	hsa_circ_0000437	0.338282	3.36952e-05
PRKCQ	circ_65213	hsa_circ_0000437	0.329484	5.51757e-05
PTEN	circ_65213	hsa_circ_0000437	0.40539	4.64565e-07
RHEB	circ_65213	hsa_circ_0000437	0.357306	1.10104e-05
SERPINA1	circ_65213	hsa_circ_0000437	0.431762	6.54567e-08
SH3GLB1	circ_65213	hsa_circ_0000437	0.525444	1.36285e-11
TM9SF1	circ_65213	hsa_circ_0000437	-0.307185	0.000180351
ULK3	circ_65213	hsa_circ_0000437	-0.380232	2.5913e-06
VAMP3	circ_65213	hsa_circ_0000437	0.542714	2.1141e-12
